# Supplementary material for: 2-[N-(2,4-Difluoro­phen­yl)carbamo­yl]-3,4,5,6-tetra­fluoro­benzoic acid
Source: Acta Crystallogr Sect E Struct Rep Online. 2009 Oct 3;65(Pt 11):o2644. doi: 10.1107/S1600536809038306 (PMC2971039; doi:10.1107/S1600536809038306)
Supplement: Supplementary file 1 [file e-65-o2644-sup1.cif]

##############################################################################
###                                                                        ###
###        Electronic paper (Acta Crystallographica Section E)             ###
###                                                                        ###
##############################################################################
#                                                                            #
# This CIF contains the data in a paper accepted for publication in Acta     #
# Crystallographica Section E. It conforms to the requirements of Notes      #
# for Authors for Section E, and has been peer reviewed under the auspices   #
# of the IUCr Commission on Journals.                                        #
#                                                                            #
# Full details of the Crystallographic Information File format               #
# are given in the paper "The Crystallographic Information File (CIF):       #
# a New Standard Archive File for Crystallography" by S. R. Hall, F. H.      #
# Allen and I. D. Brown [Acta Cryst. (1991), A47, 655-685].                  #
#                                                                            #
# The current version of the core CIF dictionary is obtainable from          #
# ftp://ftp.iucr.org/pub/cif_core.dic. The current version number is 2.4.    #
#                                                                            #
# Software is freely available for graphical display of the structure(s) in  #
# this CIF.  For information consult the CIF home page http://www.iucr.org/  #
# cif/home.html                                                              #
#                                                                            #
# This file may be used for bona fide research purposes within the           #
# scientific community so long as proper attribution is given to the journal # 
# article from which it was obtained.                                        #
#                                                                            #
##############################################################################
                                             
data_I
_audit_creation_method     SHELXL-97
_chemical_name_systematic
;
2-[<i>N</i>-(2,4-Difluorophenyl)carbamoyl]-3,4,5,6-tetrafluorobenzoic acid
;
_chemical_name_common     ?
_chemical_formula_moiety     'C14 H5 F6 N O3'
_chemical_formula_sum     'C14 H5 F6 N O3'
_chemical_formula_iupac     'C14 H5 F6 N O3'
_chemical_formula_weight     349.19
_chemical_melting_point     ?
_symmetry_cell_setting     triclinic
_symmetry_space_group_name_H-M     'P -1'
_symmetry_space_group_name_Hall     '-P 1'
loop_
    _symmetry_equiv_pos_as_xyz
    'x, y, z'
    '-x, -y, -z'
_cell_length_a     7.5293(4)
_cell_length_b     7.6795(5)
_cell_length_c     24.1969(15)
_cell_angle_alpha     89.809(5)
_cell_angle_beta     82.747(4)
_cell_angle_gamma     68.712(4)
_cell_volume     1291.83(13)
_cell_formula_units_Z     4
_cell_measurement_reflns_used     617
_cell_measurement_theta_min     3.69
_cell_measurement_theta_max     56.92
_cell_measurement_temperature     100(2)
_exptl_crystal_description     prism
_exptl_crystal_colour     colorless
_exptl_crystal_size_max     0.27
_exptl_crystal_size_mid     0.19
_exptl_crystal_size_min     0.09
_exptl_crystal_density_diffrn     1.795
_exptl_crystal_density_meas     ?
_exptl_crystal_density_method     'not measured'
_exptl_crystal_F_000     696
_exptl_absorpt_coefficient_mu     1.652
_exptl_absorpt_correction_type     multi-scan
_exptl_absorpt_process_details     '(TWINABS; Sheldrick, 1996)'
_exptl_absorpt_correction_T_min     0.6640
_exptl_absorpt_correction_T_max     0.8683
_exptl_special_details
;
;
_diffrn_ambient_temperature     100(2)
_diffrn_radiation_type     CuK\a
_diffrn_radiation_wavelength     1.54178
_diffrn_radiation_source     microsource
_diffrn_radiation_monochromator     silicon
_diffrn_measurement_device_type     'Bruker Kappa APEXII DUO CCD'
_diffrn_measurement_method     '\f and \w'
_diffrn_detector_area_resol_mean     ?
_diffrn_reflns_number     7781
_diffrn_reflns_av_R_equivalents     0.0740
_diffrn_reflns_av_sigmaI/netI     0.0761
_diffrn_reflns_theta_min     1.84
_diffrn_reflns_theta_max     58.50
_diffrn_reflns_theta_full     58.50
_diffrn_measured_fraction_theta_max     0.899
_diffrn_measured_fraction_theta_full     0.899
_diffrn_reflns_limit_h_min     -8
_diffrn_reflns_limit_h_max     8
_diffrn_reflns_limit_k_min     -8
_diffrn_reflns_limit_k_max     8
_diffrn_reflns_limit_l_min     0
_diffrn_reflns_limit_l_max     26
_refine_special_details
;
Refinement of <i>F</i>^2^ against ALL reflections. The weighted <i>R</i>-factor
<i>wR</i> and goodness of fit <i>S</i> are based on <i>F</i>^2^, conventional
<i>R</i>-factors <i>R</i> are based on <i>F</i>, with <i>F</i> set to zero for
negative <i>F</i>^2^. The threshold expression of <i>F</i>^2^ >
\s(<i>F</i>^2^) is used only for calculating <i>R</i>-factors(gt) <i>etc</i>.
and is not relevant to the choice of reflections for refinement.
<i>R</i>-factors based on <i>F</i>^2^ are statistically about twice as large
as those based on <i>F</i>, and <i>R</i>- factors based on ALL data will be
even larger.
;
_reflns_number_total     3296
_reflns_number_gt     2467
_reflns_threshold_expression     I>2\s(I)
_refine_ls_structure_factor_coef     Fsqd
_refine_ls_matrix_type     full
_refine_ls_R_factor_all     0.0847
_refine_ls_R_factor_gt     0.0665
_refine_ls_wR_factor_gt     0.1720
_refine_ls_wR_factor_ref     0.1820
_refine_ls_goodness_of_fit_ref     0.993
_refine_ls_restrained_S_all     0.993
_refine_ls_number_reflns     3296
_refine_ls_number_parameters     434
_refine_ls_number_restraints     0
_refine_ls_hydrogen_treatment     constr
_refine_ls_weighting_scheme     calc
_refine_ls_weighting_details
                 'calc w=1/[\s^2^(Fo^2^)+(0.1222P)^2^] where P=(Fo^2^+2Fc^2^)/3'
_atom_sites_solution_hydrogens     geom
_atom_sites_solution_primary     direct
_atom_sites_solution_secondary     difmap
_refine_ls_shift/su_max     0.000
_refine_ls_shift/su_mean     0.000
_refine_diff_density_max     0.396
_refine_diff_density_min     -0.426
_refine_ls_extinction_method     none
_refine_ls_extinction_coef     ?
loop_
    _atom_type_symbol
    _atom_type_description
    _atom_type_scat_dispersion_real
    _atom_type_scat_dispersion_imag
    _atom_type_scat_source
    'C' 'C' 0.0181 0.0091
                         'International Tables Vol C Tables 4.2.6.8 and 6.1.1.4'
    'H' 'H' 0.0000 0.0000
                         'International Tables Vol C Tables 4.2.6.8 and 6.1.1.4'
    'N' 'N' 0.0311 0.0180
                         'International Tables Vol C Tables 4.2.6.8 and 6.1.1.4'
    'O' 'O' 0.0492 0.0322
                         'International Tables Vol C Tables 4.2.6.8 and 6.1.1.4'
    'F' 'F' 0.0727 0.0534
                         'International Tables Vol C Tables 4.2.6.8 and 6.1.1.4'
_computing_data_collection     'APEX2 (Bruker, 2007)'
_computing_cell_refinement     'SAINT (Bruker, 2007)'
_computing_data_reduction     'SAINT (Bruker, 2007)'
_computing_structure_solution     'SHELXTL (Sheldrick, 2008)'
_computing_structure_refinement     'SHELXTL (Sheldrick, 2008)'
_computing_molecular_graphics
;
ORTEP-3 for Windows (Farrugia, 1997) and Mercury (Version 2.2; Macrae
<i>et al.</i>,  2008)
;
_computing_publication_material
                                  'SHELXTL (Sheldrick, 2008) and local programs'
loop_
    _atom_site_type_symbol
    _atom_site_label
    _atom_site_fract_x
    _atom_site_fract_y
    _atom_site_fract_z
    _atom_site_U_iso_or_equiv
    _atom_site_adp_type
    _atom_site_calc_flag
    _atom_site_refinement_flags
    _atom_site_occupancy
    _atom_site_disorder_assembly
    _atom_site_disorder_group
    F F1 0.6312(6) 0.7940(5) 0.07802(17) 0.0314(10) Uani d . 1 . .
    F F2 0.5202(6) 0.7903(6) 0.18695(17) 0.0342(11) Uani d . 1 . .
    F F3 0.5293(7) 0.4660(6) 0.23442(17) 0.0380(12) Uani d . 1 . .
    F F4 0.6469(7) 0.1469(6) 0.17134(17) 0.0368(11) Uani d . 1 . .
    F F5 0.8026(6) 0.3185(6) -0.11126(18) 0.0310(10) Uani d . 1 . .
    F F6 0.9832(7) 0.7035(7) -0.23925(18) 0.0441(13) Uani d . 1 . .
    O O1 0.9457(6) 0.3317(6) -0.0108(2) 0.0233(11) Uani d . 1 . .
    O O2 0.6865(7) 0.1123(7) 0.01592(19) 0.0252(12) Uani d . 1 . .
    O O3 0.9119(7) -0.0116(6) 0.0722(2) 0.0279(12) Uani d . 1 . .
    H H3 0.9411 -0.1078 0.0513 0.034 Uiso calc R 1 . .
    N N1 0.6934(8) 0.5969(8) -0.0258(2) 0.0208(13) Uani d . 1 . .
    H H1 0.5782 0.6737 -0.0115 0.025 Uiso calc R 1 . .
    C C1 0.7927(10) 0.4594(10) 0.0057(3) 0.0221(17) Uani d . 1 . .
    C C2 0.7033(10) 0.4683(10) 0.0659(3) 0.0233(17) Uani d . 1 . .
    C C3 0.6390(10) 0.6307(10) 0.0997(3) 0.0252(17) Uani d . 1 . .
    C C4 0.5817(10) 0.6302(10) 0.1557(3) 0.0257(17) Uani d . 1 . .
    C C5 0.5853(11) 0.4681(11) 0.1803(3) 0.0270(18) Uani d . 1 . .
    C C6 0.6523(11) 0.3034(10) 0.1465(3) 0.0289(19) Uani d . 1 . .
    C C7 0.7083(10) 0.3010(10) 0.0908(3) 0.0210(16) Uani d . 1 . .
    C C8 0.7685(10) 0.1238(10) 0.0551(3) 0.0229(16) Uani d . 1 . .
    C C9 0.7661(10) 0.6233(10) -0.0807(3) 0.0216(16) Uani d . 1 . .
    C C10 0.8250(11) 0.4836(10) -0.1232(3) 0.0285(18) Uani d . 1 . .
    C C11 0.8983(11) 0.5061(10) -0.1755(3) 0.0288(18) Uani d . 1 . .
    H H11 0.9396 0.4074 -0.2032 0.035 Uiso calc R 1 . .
    C C12 0.9107(11) 0.6748(12) -0.1869(3) 0.032(2) Uani d . 1 . .
    C C13 0.8517(11) 0.8235(11) -0.1472(3) 0.0289(18) Uani d . 1 . .
    H H13 0.8582 0.9414 -0.1566 0.035 Uiso calc R 1 . .
    C C14 0.7839(11) 0.7933(11) -0.0938(3) 0.0285(18) Uani d . 1 . .
    H H14 0.7487 0.8899 -0.0655 0.034 Uiso calc R 1 . .
    F F51 0.7042(6) 0.2634(6) 0.41888(17) 0.0305(10) Uani d . 1 . .
    F F52 0.6881(7) 0.2199(6) 0.31022(18) 0.0402(12) Uani d . 1 . .
    F F53 0.7306(6) -0.1187(6) 0.26531(18) 0.0383(11) Uani d . 1 . .
    F F54 0.7893(7) -0.4145(6) 0.33004(18) 0.0350(11) Uani d . 1 . .
    F F55 0.6962(6) -0.1608(5) 0.60603(17) 0.0311(11) Uani d . 1 . .
    F F56 0.8200(6) 0.2169(6) 0.73646(18) 0.0413(12) Uani d . 1 . .
    O O51 0.9354(7) -0.1677(7) 0.5081(2) 0.0264(12) Uani d . 1 . .
    O O52 0.6925(7) -0.3957(7) 0.4849(2) 0.0259(12) Uani d . 1 . .
    O O53 0.9737(7) -0.5342(6) 0.4286(2) 0.0279(12) Uani d . 1 . .
    H H53 0.9875 -0.6255 0.4491 0.034 Uiso calc R 1 . .
    N N51 0.6738(9) 0.1005(8) 0.5249(2) 0.0251(14) Uani d . 1 . .
    H H51 0.5713 0.1778 0.5119 0.030 Uiso calc R 1 . .
    C C51 0.7952(11) -0.0447(10) 0.4919(3) 0.0245(17) Uani d . 1 . .
    C C52 0.7609(10) -0.0563(10) 0.4324(3) 0.0253(17) Uani d . 1 . .
    C C53 0.7284(11) 0.0938(10) 0.3988(3) 0.0269(17) Uani d . 1 . .
    C C54 0.7213(11) 0.0727(10) 0.3424(3) 0.0270(18) Uani d . 1 . .
    C C55 0.7409(11) -0.1006(11) 0.3196(3) 0.0268(18) Uani d . 1 . .
    C C56 0.7748(10) -0.2496(10) 0.3531(3) 0.0236(17) Uani d . 1 . .
    C C57 0.7811(10) -0.2303(10) 0.4091(3) 0.0221(17) Uani d . 1 . .
    C C58 0.8084(11) -0.3979(10) 0.4460(3) 0.0246(17) Uani d . 1 . .
    C C59 0.7037(11) 0.1344(10) 0.5794(3) 0.0272(18) Uani d . 1 . .
    C C60 0.7205(10) 0.0006(10) 0.6193(3) 0.0252(17) Uani d . 1 . .
    C C61 0.7593(11) 0.0240(11) 0.6723(3) 0.0307(18) Uani d . 1 . .
    H H61 0.7755 -0.0707 0.6986 0.037 Uiso calc R 1 . .
    C C62 0.7733(12) 0.1938(11) 0.6849(3) 0.032(2) Uani d . 1 . .
    C C63 0.7495(11) 0.3315(11) 0.6487(3) 0.0299(19) Uani d . 1 . .
    H H63 0.7575 0.4470 0.6595 0.036 Uiso calc R 1 . .
    C C64 0.7138(11) 0.3034(11) 0.5961(3) 0.0300(18) Uani d . 1 . .
    H H64 0.6955 0.4007 0.5706 0.036 Uiso calc R 1 . .
loop_
    _atom_site_aniso_label
    _atom_site_aniso_U_11
    _atom_site_aniso_U_22
    _atom_site_aniso_U_33
    _atom_site_aniso_U_12
    _atom_site_aniso_U_13
    _atom_site_aniso_U_23
    F1 0.040(3) 0.024(2) 0.032(2) -0.014(2) -0.003(2) -0.0027(19)
    F2 0.040(3) 0.029(2) 0.032(2) -0.010(2) -0.005(2) -0.006(2)
    F3 0.047(3) 0.033(3) 0.022(2) -0.002(2) -0.001(2) 0.0010(19)
    F4 0.052(3) 0.021(2) 0.032(2) -0.008(2) -0.002(2) 0.0045(19)
    F5 0.029(2) 0.027(2) 0.038(3) -0.010(2) -0.013(2) 0.0016(19)
    F6 0.052(3) 0.051(3) 0.023(2) -0.016(2) 0.006(2) 0.007(2)
    O1 0.015(3) 0.018(3) 0.034(3) -0.002(2) -0.005(2) -0.006(2)
    O2 0.024(3) 0.027(3) 0.028(3) -0.013(2) -0.003(2) -0.003(2)
    O3 0.035(3) 0.014(3) 0.033(3) -0.004(2) -0.015(2) -0.001(2)
    N1 0.005(3) 0.024(3) 0.031(3) -0.001(2) -0.009(3) 0.005(3)
    C1 0.027(4) 0.019(4) 0.030(4) -0.016(4) -0.011(3) -0.001(3)
    C2 0.019(4) 0.033(4) 0.029(4) -0.020(3) -0.009(3) 0.001(3)
    C3 0.016(4) 0.018(4) 0.038(4) -0.003(3) -0.005(4) 0.001(3)
    C4 0.027(4) 0.029(4) 0.025(4) -0.013(3) -0.007(3) -0.007(3)
    C5 0.024(4) 0.025(4) 0.029(4) -0.004(3) -0.009(3) 0.000(3)
    C6 0.030(4) 0.022(4) 0.036(5) -0.009(4) -0.009(4) 0.015(4)
    C7 0.016(4) 0.024(4) 0.024(4) -0.008(3) -0.006(3) 0.004(3)
    C8 0.023(4) 0.028(4) 0.021(4) -0.014(3) -0.001(3) 0.002(3)
    C9 0.015(4) 0.026(4) 0.022(4) -0.004(3) -0.008(3) 0.002(3)
    C10 0.031(4) 0.026(4) 0.031(4) -0.012(4) -0.005(4) 0.005(3)
    C11 0.031(4) 0.018(4) 0.031(4) -0.002(3) -0.004(4) -0.005(3)
    C12 0.024(4) 0.044(5) 0.025(4) -0.009(4) -0.003(3) 0.003(4)
    C13 0.027(4) 0.024(4) 0.038(5) -0.009(3) -0.011(4) 0.012(4)
    C14 0.032(4) 0.032(4) 0.028(4) -0.015(4) -0.014(3) 0.006(4)
    F51 0.035(2) 0.022(2) 0.036(2) -0.0108(19) -0.010(2) 0.0055(19)
    F52 0.052(3) 0.035(3) 0.034(3) -0.015(2) -0.011(2) 0.013(2)
    F53 0.047(3) 0.042(3) 0.027(2) -0.017(2) -0.007(2) 0.005(2)
    F54 0.042(3) 0.026(2) 0.035(3) -0.007(2) -0.011(2) -0.005(2)
    F55 0.036(2) 0.018(2) 0.039(3) -0.010(2) 0.000(2) 0.0043(19)
    F56 0.036(3) 0.051(3) 0.036(3) -0.015(2) -0.007(2) -0.008(2)
    O51 0.031(3) 0.019(3) 0.031(3) -0.011(3) -0.006(2) 0.001(2)
    O52 0.024(3) 0.021(3) 0.033(3) -0.008(2) -0.001(3) 0.005(2)
    O53 0.023(3) 0.020(3) 0.041(3) -0.008(2) -0.004(2) 0.009(2)
    N51 0.024(3) 0.022(3) 0.027(3) -0.005(3) -0.009(3) 0.002(3)
    C51 0.029(4) 0.024(4) 0.028(4) -0.016(4) -0.009(4) 0.010(3)
    C52 0.019(4) 0.026(4) 0.030(4) -0.006(3) -0.005(3) -0.002(3)
    C53 0.021(4) 0.024(4) 0.036(5) -0.008(3) -0.005(4) 0.005(4)
    C54 0.022(4) 0.024(4) 0.033(4) -0.007(3) -0.005(3) 0.018(4)
    C55 0.018(4) 0.033(5) 0.025(4) -0.002(3) -0.006(3) 0.003(4)
    C56 0.018(4) 0.026(4) 0.032(4) -0.013(3) -0.007(3) -0.001(4)
    C57 0.014(4) 0.022(4) 0.028(4) -0.005(3) -0.003(3) 0.006(3)
    C58 0.021(4) 0.014(4) 0.038(5) -0.003(3) -0.011(4) -0.001(3)
    C59 0.024(4) 0.027(4) 0.026(4) -0.004(3) -0.003(3) 0.008(3)
    C60 0.015(4) 0.018(4) 0.041(5) -0.004(3) -0.005(3) -0.001(3)
    C61 0.031(4) 0.028(4) 0.028(4) -0.005(3) -0.004(3) 0.003(3)
    C62 0.033(5) 0.029(5) 0.025(4) -0.001(4) -0.003(4) -0.003(4)
    C63 0.032(5) 0.026(4) 0.033(4) -0.011(4) -0.005(4) -0.003(4)
    C64 0.029(4) 0.025(4) 0.036(5) -0.010(4) -0.004(4) 0.006(4)
_geom_special_details
;
All e.s.d.'s (except the e.s.d. in the dihedral angle between two l.s. planes)
are estimated using the full covariance matrix. The cell e.s.d.'s are taken
into account individually in the estimation of e.s.d.'s in distances, angles
and torsion angles; correlations between e.s.d.'s in cell parameters are only
used when they are defined by crystal symmetry. An approximate (isotropic)
treatment of cell e.s.d.'s is used for estimating e.s.d.'s involving l.s.
planes.
;
loop_
    _geom_bond_atom_site_label_1
    _geom_bond_atom_site_label_2
    _geom_bond_site_symmetry_2
    _geom_bond_distance
    _geom_bond_publ_flag
    F1 C3 . 1.342(8) ?
    F2 C4 . 1.342(8) ?
    F3 C5 . 1.326(8) ?
    F4 C6 . 1.353(8) ?
    F5 C10 . 1.364(8) ?
    F6 C12 . 1.365(9) ?
    O1 C1 . 1.230(9) ?
    O2 C8 . 1.214(8) ?
    O3 H3 . 0.840 ?
    O3 C8 . 1.309(8) ?
    N1 H1 . 0.880 ?
    N1 C1 . 1.349(9) ?
    N1 C9 . 1.416(9) ?
    C1 C2 . 1.517(10) ?
    C2 C3 . 1.388(10) ?
    C2 C7 . 1.408(10) ?
    C3 C4 . 1.369(10) ?
    C4 C5 . 1.371(11) ?
    C5 C6 . 1.400(11) ?
    C6 C7 . 1.359(11) ?
    C7 C8 . 1.506(10) ?
    C9 C10 . 1.396(11) ?
    C9 C14 . 1.391(10) ?
    C10 C11 . 1.351(10) ?
    C11 H11 . 0.950 ?
    C11 C12 . 1.357(11) ?
    C12 C13 . 1.399(11) ?
    C13 H13 . 0.950 ?
    C13 C14 . 1.378(11) ?
    C14 H14 . 0.950 ?
    F51 C53 . 1.332(8) ?
    F52 C54 . 1.336(8) ?
    F53 C55 . 1.337(9) ?
    F54 C56 . 1.348(8) ?
    F55 C60 . 1.361(8) ?
    F56 C62 . 1.367(9) ?
    O51 C51 . 1.240(8) ?
    O52 C58 . 1.195(9) ?
    O53 H53 . 0.840 ?
    O53 C58 . 1.321(9) ?
    N51 H51 . 0.880 ?
    N51 C51 . 1.341(10) ?
    N51 C59 . 1.405(10) ?
    C51 C52 . 1.504(10) ?
    C52 C53 . 1.375(11) ?
    C52 C57 . 1.401(10) ?
    C53 C54 . 1.384(11) ?
    C54 C55 . 1.393(11) ?
    C55 C56 . 1.366(11) ?
    C56 C57 . 1.371(11) ?
    C57 C58 . 1.532(10) ?
    C59 C60 . 1.390(10) ?
    C59 C64 . 1.391(11) ?
    C60 C61 . 1.378(11) ?
    C61 H61 . 0.950 ?
    C61 C62 . 1.383(11) ?
    C62 C63 . 1.348(11) ?
    C63 H63 . 0.950 ?
    C63 C64 . 1.366(11) ?
    C64 H64 . 0.950 ?
loop_
    _geom_angle_atom_site_label_1
    _geom_angle_atom_site_label_2
    _geom_angle_atom_site_label_3
    _geom_angle_site_symmetry_1
    _geom_angle_site_symmetry_3
    _geom_angle
    _geom_angle_publ_flag
    H3 O3 C8 . . 109.5 ?
    H1 N1 C1 . . 118.5 ?
    H1 N1 C9 . . 118.5 ?
    C1 N1 C9 . . 123.0(6) ?
    O1 C1 N1 . . 125.2(7) ?
    O1 C1 C2 . . 119.4(6) ?
    N1 C1 C2 . . 115.4(6) ?
    C1 C2 C3 . . 122.6(6) ?
    C1 C2 C7 . . 118.8(6) ?
    C3 C2 C7 . . 118.1(7) ?
    F1 C3 C2 . . 120.4(7) ?
    F1 C3 C4 . . 118.0(6) ?
    C2 C3 C4 . . 121.6(7) ?
    F2 C4 C3 . . 119.8(6) ?
    F2 C4 C5 . . 119.4(6) ?
    C3 C4 C5 . . 120.8(7) ?
    F3 C5 C4 . . 121.4(7) ?
    F3 C5 C6 . . 120.7(7) ?
    C4 C5 C6 . . 117.9(7) ?
    F4 C6 C5 . . 116.7(7) ?
    F4 C6 C7 . . 120.9(7) ?
    C5 C6 C7 . . 122.3(7) ?
    C2 C7 C6 . . 119.4(7) ?
    C2 C7 C8 . . 119.5(6) ?
    C6 C7 C8 . . 121.0(6) ?
    O2 C8 O3 . . 125.7(7) ?
    O2 C8 C7 . . 122.0(6) ?
    O3 C8 C7 . . 112.3(6) ?
    N1 C9 C10 . . 122.7(6) ?
    N1 C9 C14 . . 119.7(6) ?
    C10 C9 C14 . . 117.5(7) ?
    F5 C10 C9 . . 118.0(6) ?
    F5 C10 C11 . . 118.8(6) ?
    C9 C10 C11 . . 123.2(7) ?
    C10 C11 H11 . . 121.2 ?
    C10 C11 C12 . . 117.6(7) ?
    H11 C11 C12 . . 121.2 ?
    F6 C12 C11 . . 119.5(7) ?
    F6 C12 C13 . . 117.6(7) ?
    C11 C12 C13 . . 122.9(7) ?
    C12 C13 H13 . . 121.1 ?
    C12 C13 C14 . . 117.8(7) ?
    H13 C13 C14 . . 121.1 ?
    C9 C14 C13 . . 120.9(7) ?
    C9 C14 H14 . . 119.6 ?
    C13 C14 H14 . . 119.6 ?
    H53 O53 C58 . . 109.5 ?
    H51 N51 C51 . . 118.6 ?
    H51 N51 C59 . . 118.6 ?
    C51 N51 C59 . . 122.7(6) ?
    O51 C51 N51 . . 122.9(6) ?
    O51 C51 C52 . . 118.8(7) ?
    N51 C51 C52 . . 118.2(6) ?
    C51 C52 C53 . . 122.1(7) ?
    C51 C52 C57 . . 118.6(6) ?
    C53 C52 C57 . . 119.0(7) ?
    F51 C53 C52 . . 121.6(6) ?
    F51 C53 C54 . . 117.7(7) ?
    C52 C53 C54 . . 120.7(7) ?
    F52 C54 C53 . . 120.1(7) ?
    F52 C54 C55 . . 119.9(7) ?
    C53 C54 C55 . . 119.9(7) ?
    F53 C55 C54 . . 119.4(7) ?
    F53 C55 C56 . . 121.4(7) ?
    C54 C55 C56 . . 119.1(7) ?
    F54 C56 C55 . . 117.6(6) ?
    F54 C56 C57 . . 120.8(7) ?
    C55 C56 C57 . . 121.5(7) ?
    C52 C57 C56 . . 119.8(7) ?
    C52 C57 C58 . . 120.1(6) ?
    C56 C57 C58 . . 120.1(7) ?
    O52 C58 O53 . . 127.9(7) ?
    O52 C58 C57 . . 122.0(7) ?
    O53 C58 C57 . . 110.1(7) ?
    N51 C59 C60 . . 120.9(7) ?
    N51 C59 C64 . . 121.8(7) ?
    C60 C59 C64 . . 117.2(7) ?
    F55 C60 C59 . . 119.2(6) ?
    F55 C60 C61 . . 117.9(7) ?
    C59 C60 C61 . . 122.9(7) ?
    C60 C61 H61 . . 122.0 ?
    C60 C61 C62 . . 116.0(7) ?
    H61 C61 C62 . . 122.0 ?
    F56 C62 C61 . . 117.0(7) ?
    F56 C62 C63 . . 119.6(7) ?
    C61 C62 C63 . . 123.4(7) ?
    C62 C63 H63 . . 120.4 ?
    C62 C63 C64 . . 119.3(7) ?
    H63 C63 C64 . . 120.4 ?
    C59 C64 C63 . . 121.0(7) ?
    C59 C64 H64 . . 119.5 ?
    C63 C64 H64 . . 119.5 ?
loop_
    _geom_torsion_atom_site_label_1
    _geom_torsion_atom_site_label_2
    _geom_torsion_atom_site_label_3
    _geom_torsion_atom_site_label_4
    _geom_torsion_site_symmetry_1
    _geom_torsion_site_symmetry_2
    _geom_torsion_site_symmetry_3
    _geom_torsion_site_symmetry_4
    _geom_torsion
    _geom_torsion_publ_flag
    C9 N1 C1 O1 . . . . -7.7(10) ?
    C9 N1 C1 C2 . . . . 172.3(6) ?
    O1 C1 C2 C3 . . . . 131.0(7) ?
    O1 C1 C2 C7 . . . . -40.5(9) ?
    N1 C1 C2 C3 . . . . -49.0(8) ?
    N1 C1 C2 C7 . . . . 139.5(6) ?
    C1 C2 C3 F1 . . . . 8.5(10) ?
    C1 C2 C3 C4 . . . . -171.5(7) ?
    C7 C2 C3 F1 . . . . -180.0(6) ?
    C7 C2 C3 C4 . . . . 0.0(11) ?
    F1 C3 C4 F2 . . . . 0.0(10) ?
    F1 C3 C4 C5 . . . . 179.7(6) ?
    C2 C3 C4 F2 . . . . -180.0(6) ?
    C2 C3 C4 C5 . . . . -0.3(11) ?
    F2 C4 C5 F3 . . . . 0.0(11) ?
    F2 C4 C5 C6 . . . . -179.3(6) ?
    C3 C4 C5 F3 . . . . -179.7(6) ?
    C3 C4 C5 C6 . . . . 1.1(11) ?
    F3 C5 C6 F4 . . . . 3.4(10) ?
    F3 C5 C6 C7 . . . . 179.1(7) ?
    C4 C5 C6 F4 . . . . -177.4(6) ?
    C4 C5 C6 C7 . . . . -1.6(11) ?
    F4 C6 C7 C2 . . . . 176.9(6) ?
    F4 C6 C7 C8 . . . . -0.8(11) ?
    C5 C6 C7 C2 . . . . 1.4(11) ?
    C5 C6 C7 C8 . . . . -176.3(7) ?
    C1 C2 C7 C6 . . . . 171.3(6) ?
    C1 C2 C7 C8 . . . . -11.0(9) ?
    C3 C2 C7 C6 . . . . -0.6(10) ?
    C3 C2 C7 C8 . . . . 177.2(6) ?
    C2 C7 C8 O2 . . . . -57.0(9) ?
    C2 C7 C8 O3 . . . . 124.7(7) ?
    C6 C7 C8 O2 . . . . 120.8(8) ?
    C6 C7 C8 O3 . . . . -57.6(9) ?
    C1 N1 C9 C10 . . . . 57.0(9) ?
    C1 N1 C9 C14 . . . . -121.9(7) ?
    N1 C9 C10 F5 . . . . 3.1(10) ?
    N1 C9 C10 C11 . . . . -178.6(7) ?
    C14 C9 C10 F5 . . . . -178.0(6) ?
    C14 C9 C10 C11 . . . . 0.3(11) ?
    F5 C10 C11 C12 . . . . 177.0(6) ?
    C9 C10 C11 C12 . . . . -1.3(11) ?
    C10 C11 C12 F6 . . . . -179.7(7) ?
    C10 C11 C12 C13 . . . . 0.1(11) ?
    F6 C12 C13 C14 . . . . -178.1(6) ?
    C11 C12 C13 C14 . . . . 2.1(11) ?
    C12 C13 C14 C9 . . . . -3.1(10) ?
    N1 C9 C14 C13 . . . . -179.1(6) ?
    C10 C9 C14 C13 . . . . 1.9(10) ?
    C59 N51 C51 O51 . . . . 5.3(11) ?
    C59 N51 C51 C52 . . . . -173.6(6) ?
    O51 C51 C52 C53 . . . . -130.4(8) ?
    O51 C51 C52 C57 . . . . 43.4(10) ?
    N51 C51 C52 C53 . . . . 48.5(10) ?
    N51 C51 C52 C57 . . . . -137.7(7) ?
    C51 C52 C53 F51 . . . . -7.6(11) ?
    C51 C52 C53 C54 . . . . 171.8(7) ?
    C57 C52 C53 F51 . . . . 178.6(6) ?
    C57 C52 C53 C54 . . . . -2.0(12) ?
    F51 C53 C54 F52 . . . . -1.1(11) ?
    F51 C53 C54 C55 . . . . -178.4(6) ?
    C52 C53 C54 F52 . . . . 179.5(7) ?
    C52 C53 C54 C55 . . . . 2.2(12) ?
    F52 C54 C55 F53 . . . . 1.6(11) ?
    F52 C54 C55 C56 . . . . -180.0(7) ?
    C53 C54 C55 F53 . . . . 178.9(7) ?
    C53 C54 C55 C56 . . . . -2.7(11) ?
    F53 C55 C56 F54 . . . . -2.8(11) ?
    F53 C55 C56 C57 . . . . -178.5(6) ?
    C54 C55 C56 F54 . . . . 178.8(6) ?
    C54 C55 C56 C57 . . . . 3.1(11) ?
    F54 C56 C57 C52 . . . . -178.4(6) ?
    F54 C56 C57 C58 . . . . 1.1(10) ?
    C55 C56 C57 C52 . . . . -2.9(11) ?
    C55 C56 C57 C58 . . . . 176.6(7) ?
    C51 C52 C57 C56 . . . . -171.7(6) ?
    C51 C52 C57 C58 . . . . 8.7(10) ?
    C53 C52 C57 C56 . . . . 2.3(11) ?
    C53 C52 C57 C58 . . . . -177.2(7) ?
    C52 C57 C58 O52 . . . . 59.1(10) ?
    C52 C57 C58 O53 . . . . -119.9(7) ?
    C56 C57 C58 O52 . . . . -120.4(8) ?
    C56 C57 C58 O53 . . . . 60.5(9) ?
    C51 N51 C59 C60 . . . . -57.9(10) ?
    C51 N51 C59 C64 . . . . 123.5(8) ?
    N51 C59 C60 F55 . . . . -3.9(11) ?
    N51 C59 C60 C61 . . . . 176.7(7) ?
    C64 C59 C60 F55 . . . . 174.8(6) ?
    C64 C59 C60 C61 . . . . -4.6(11) ?
    F55 C60 C61 C62 . . . . -176.8(6) ?
    C59 C60 C61 C62 . . . . 2.6(11) ?
    C60 C61 C62 F56 . . . . -177.2(7) ?
    C60 C61 C62 C63 . . . . 0.6(12) ?
    F56 C62 C63 C64 . . . . 176.3(7) ?
    C61 C62 C63 C64 . . . . -1.5(12) ?
    C62 C63 C64 C59 . . . . -0.7(12) ?
    N51 C59 C64 C63 . . . . -177.7(7) ?
    C60 C59 C64 C63 . . . . 3.6(11) ?
loop_
    _geom_hbond_atom_site_label_D
    _geom_hbond_atom_site_label_H
    _geom_hbond_atom_site_label_A
    _geom_hbond_site_symmetry_A
    _geom_hbond_distance_DH
    _geom_hbond_distance_HA
    _geom_hbond_distance_DA
    _geom_hbond_angle_DHA
    _geom_hbond_publ_flag
    O3 H3 O1 2_755 0.84 1.84 2.666(6) 168.0 y
    N1 H1 O2 2_665 0.88 2.09 2.902(7) 153.5 y
    O53 H53 O51 2_746 0.84 1.84 2.675(6) 169.6 y
    N51 H51 O52 2_656 0.88 2.07 2.902(8) 156.6 y
data_global
_journal_date_recd_electronic     2009-09-14
_journal_date_accepted     2009-09-21
_journal_name_full     'Acta Crystallographica, Section E'
_journal_year     2009
_journal_volume     65
_journal_issue     11
_journal_page_first     o2644
_journal_page_last     o2644
_journal_paper_category     QO
_journal_coeditor_code     BT5063
_publ_contact_author_name     'Duoli Guo'
_publ_contact_author_address
;
College of Pharmacy
The University of Arizona
1295 N. Martin Avenue
Tucson, AZ 85721
USA
;
_publ_contact_author_email     'guod@pharmacy.arizona.edu'
_publ_contact_author_fax     '+44 (520) 626-4063'
_publ_contact_author_phone     '+44 (520) 626-4308'
_publ_section_title
;
2-[<i>N</i>-(2,4-Difluorophenyl)carbamoyl]-3,4,5,6-tetrafluorobenzoic acid
;
loop_
    _publ_author_name
    _publ_author_footnote
    _publ_author_address
    'Guo, Duoli'
;
?
;
;
College of Pharmacy
The University of Arizona
1295 N. Martin Avenue
Tucson, AZ 85721
USA
;
    'Nichol, Gary S.' .
;
Department of Chemistry and Biochemistry
The University of Arizona
1306 E. University Boulevard
Tucson, AZ 85721
USA
;
    'Cain, James P.' .
;
Department of Chemistry and Biochemistry
The University of Arizona
1306 E. University Boulevard
Tucson, AZ 85721
USA
;
    'Yalkowsky, Samuel H.' .
;
College of Pharmacy
The University of Arizona
1295 N. Martin Avenue
Tucson, AZ 85721
USA
;
