# Supplementary material for: 2-[N-(2,4-Difluoro­phen­yl)carbamo­yl]-3,4,5,6-tetra­fluoro­benzoic acid
Source: Acta Crystallogr Sect E Struct Rep Online. 2009 Oct 3;65(Pt 11):o2644. doi: 10.1107/S1600536809038306 (PMC2971039; doi:10.1107/S1600536809038306)
Supplement: Supplementary file 2 [file e-65-o2644-Isup2.hkl]

# 
# h,k,l, Fc-squared, Fo-squared, sigma(Fo-squared) and status flag 
# 
data_I
_shelx_title ' shy103 in P-1' 
_shelx_refln_list_code          4 
_shelx_F_calc_maximum      180.93 
_exptl_crystal_F_000       696.00 
_reflns_d_resolution_high  0.9041 
 
loop_ 
 _symmetry_equiv_pos_as_xyz 
 'x, y, z' 
 '-x, -y, -z' 
 
_cell_length_a     7.5293 
_cell_length_b     7.6795 
_cell_length_c    24.1969 
_cell_angle_alpha  89.809 
_cell_angle_beta   82.747 
_cell_angle_gamma  68.712 
 
_shelx_F_squared_multiplier     1.000 
 
loop_ 
 _refln_index_h 
 _refln_index_k 
 _refln_index_l 
 _refln_F_squared_calc 
 _refln_F_squared_meas 
 _refln_F_squared_sigma 
 _refln_observed_status 
   1   0   0      267.67      240.98     23.62 o 
   2   0   0    32734.88    33133.32    278.09 o 
   3   0   0     2503.52     2754.61    135.95 o 
   4   0   0     3745.58     2691.59     67.89 o 
   5   0   0      179.54      191.81     20.81 o 
   6   0   0        1.39        3.15      6.39 o 
   7   0   0       23.83       15.74      7.36 o 
  -7   1   0       48.89       45.62     16.20 o 
  -6   1   0        1.52        3.81     17.30 o 
  -5   1   0       78.25       83.79     18.52 o 
  -4   1   0      923.27      999.00     47.48 o 
  -3   1   0     1043.54     1072.76     42.01 o 
  -2   1   0      653.69      649.41     40.06 o 
  -1   1   0     1178.87     1055.00     38.70 o 
   0   1   0       16.39       11.99     12.06 o 
   1   1   0       86.85       72.23     19.98 o 
   2   1   0     5025.57     4617.13    139.96 o 
   3   1   0       36.17       37.47     10.67 o 
   4   1   0      461.53      534.84     26.41 o 
   5   1   0      762.11      855.07     37.18 o 
   6   1   0     1065.64     1670.91    151.12 o 
   7   1   0      111.13      123.92     22.96 o 
  -6   2   0       24.72       20.34     11.33 o 
  -5   2   0      308.08      306.85     32.54 o 
  -4   2   0        5.21       51.32     19.95 o 
  -2   2   0     1194.39     1219.74     30.85 o 
  -1   2   0      228.81      192.60     21.14 o 
   0   2   0      641.15      634.01     37.90 o 
   1   2   0      631.93      615.65     34.92 o 
   2   2   0      543.40      628.84     76.87 o 
   3   2   0     1230.00     1217.32    104.44 o 
   4   2   0      142.29      148.30     18.12 o 
   5   2   0      951.30     1135.68     41.25 o 
   6   2   0      199.66      214.64     19.88 o 
   7   2   0      129.21      164.77     17.86 o 
  -4   3   0       24.82       31.87     23.33 o 
  -3   3   0      524.31      548.29     38.73 o 
  -2   3   0      114.60      140.78     18.72 o 
  -1   3   0     3638.60     3239.81     47.22 o 
   0   3   0      864.52      860.87     33.07 o 
   1   3   0        2.42        6.39      7.39 o 
   2   3   0      733.94      765.28     30.05 o 
   3   3   0     1651.83     1601.07     36.31 o 
   5   3   0      128.03      151.49     24.85 o 
   6   3   0       73.45       94.43     21.27 o 
   7   3   0        7.05       12.62      5.07 o 
   8   3   0        5.42       41.98     36.74 o 
  -5   4   0       34.08       33.43     17.66 o 
  -4   4   0       75.77       80.65     14.91 o 
  -3   4   0      190.72      194.13     25.94 o 
  -2   4   0      548.14      610.05     25.35 o 
  -1   4   0      853.66      916.70     34.62 o 
   0   4   0       25.34       22.07     13.55 o 
   1   4   0     3091.66     3183.62     88.53 o 
   2   4   0      221.98      202.01     31.81 o 
   3   4   0     1738.15     1749.67     42.94 o 
   4   4   0      380.47      445.38     27.00 o 
   5   4   0      579.09      585.57     38.37 o 
   7   4   0       24.85       33.37     25.02 o 
   8   4   0       56.16       88.17     19.22 o 
  -4   5   0      237.00      270.00     30.75 o 
  -3   5   0      415.25      495.31     31.44 o 
  -2   5   0       65.60      114.94     31.74 o 
  -1   5   0      101.02       89.56     15.84 o 
   0   5   0        1.27       16.27     34.69 o 
   1   5   0      123.81      140.78     28.79 o 
   2   5   0      186.61      171.30     26.44 o 
   3   5   0      171.02      154.47     17.13 o 
   4   5   0        4.01       29.42     11.76 o 
   5   5   0      245.75      246.94     27.27 o 
   6   5   0      348.52      298.56     28.49 o 
   7   5   0       50.19       68.02     22.70 o 
  -2   6   0      360.47      297.04     36.71 o 
  -1   6   0     2205.82     2280.47     56.79 o 
   0   6   0      244.02      239.59     35.82 o 
   1   6   0      871.03      992.94     48.37 o 
   2   6   0     2417.76     2558.36     73.85 o 
   3   6   0      118.54      122.23     18.26 o 
   4   6   0      170.56      146.71     17.83 o 
   5   6   0      104.67      107.95     29.12 o 
   6   6   0      339.46      240.12     39.69 o 
  -1   7   0      168.27      210.30     63.09 o 
   0   7   0        7.38      -14.94     73.32 o 
   1   7   0      264.50      398.79     47.51 o 
   2   7   0       42.82       42.64     31.87 o 
   3   7   0       24.27       23.09     26.94 o 
   4   7   0      120.26       88.57     32.50 o 
   5   7   0        2.66       11.99     29.09 o 
   2   8   0      142.16       99.93     16.27 o 
   3   8   0       76.86      152.21     30.42 o 
   4   8   0       47.81        7.16     25.61 o 
   5   8   0      245.23      307.25     17.10 o 
  -5  -8   1        4.83       22.76     12.99 o 
  -4  -8   1       96.79       59.47     29.09 o 
  -3  -8   1       11.23       11.83     10.83 o 
  -2  -8   1       25.63       17.89     11.20 o 
  -1  -8   1        0.25       -6.66      9.18 o 
  -5  -7   1      201.86      223.12     37.34 o 
  -4  -7   1      372.55      319.74     39.36 o 
  -3  -7   1      199.86      190.42     34.86 o 
  -2  -7   1      114.26      185.31     39.66 o 
  -1  -7   1       36.87      118.82     35.49 o 
   0  -7   1       31.21       39.83     75.35 o 
   1  -7   1      102.61      164.87     58.81 o 
  -6  -6   1      213.66      209.80     38.67 o 
  -5  -6   1      145.36      177.13     31.64 o 
  -4  -6   1        8.48       12.72     12.99 o 
  -3  -6   1      920.82      843.51     41.58 o 
  -2  -6   1       54.83       70.67     18.95 o 
  -1  -6   1      858.38      939.53     46.52 o 
   0  -6   1        1.74       -1.82     15.84 o 
   1  -6   1     4693.72     4626.18     76.77 o 
   2  -6   1      958.60     1011.56     57.32 o 
  -7  -5   1       31.78       37.24     22.30 o 
  -6  -5   1       59.99      102.38     15.37 o 
  -5  -5   1       22.97       35.92     18.75 o 
  -4  -5   1      795.83      691.06     28.53 o 
  -3  -5   1     1005.16      981.84     28.63 o 
  -2  -5   1      300.68      337.23     39.10 o 
  -1  -5   1      145.59      190.19     33.93 o 
   0  -5   1       44.96       33.70     22.00 o 
   1  -5   1      277.11      338.23     23.29 o 
   2  -5   1      273.70      301.35     38.24 o 
   3  -5   1     1148.27     1147.81     42.25 o 
   4  -5   1      172.15      184.62     27.27 o 
  -8  -4   1       69.40      101.95     19.28 o 
  -7  -4   1       79.88      154.53     28.16 o 
  -6  -4   1     1128.49     1126.77     48.67 o 
  -5  -4   1      110.04      145.82     26.47 o 
  -4  -4   1     1007.84      912.79     35.78 o 
  -3  -4   1      174.31      193.27     17.00 o 
  -2  -4   1      440.60      438.92     23.33 o 
  -1  -4   1      609.12      578.48     41.52 o 
   0  -4   1       21.65       24.88     19.48 o 
   1  -4   1       16.53       11.27     12.06 o 
   2  -4   1      406.38      380.37     33.66 o 
   3  -4   1       27.80       23.39     16.50 o 
   4  -4   1      155.14      196.38     16.47 o 
   5  -4   1       79.68       65.74     18.82 o 
  -8  -3   1       72.84      124.32     39.13 o 
  -7  -3   1       38.56       60.67     16.60 o 
  -6  -3   1        1.37        9.08     11.96 o 
  -5  -3   1      111.33       87.27     23.39 o 
  -3  -3   1      835.06      746.03     26.87 o 
  -2  -3   1     1198.24     1280.54     39.33 o 
  -1  -3   1     4504.07     4354.58     70.14 o 
   0  -3   1      742.80      726.65     30.09 o 
   1  -3   1      535.93      477.78     23.62 o 
   2  -3   1     2150.20     2235.74     52.85 o 
   3  -3   1      495.42      571.48     38.30 o 
   4  -3   1      175.54      230.91     29.42 o 
   5  -3   1      128.15      104.37     21.07 o 
  -8  -2   1      252.20      139.82     29.06 o 
  -7  -2   1      118.34      133.10     24.29 o 
  -6  -2   1      154.08      159.97     19.32 o 
  -5  -2   1      491.63      512.87     21.74 o 
  -4  -2   1       45.44       43.47     14.21 o 
  -3  -2   1       21.99       12.62     14.51 o 
  -2  -2   1     4516.12     4364.39    195.02 o 
  -1  -2   1       92.69      101.82     17.36 o 
   0  -2   1       11.15       14.78     11.56 o 
   1  -2   1       32.27       35.09      8.28 o 
   2  -2   1       26.66       14.18     12.82 o 
   3  -2   1        7.71        9.34      9.34 o 
   4  -2   1     1640.56     1665.08     67.26 o 
   5  -2   1      186.12      223.15     27.30 o 
   6  -2   1       26.75       52.68     11.00 o 
  -7  -1   1      623.06      919.95     37.67 o 
  -6  -1   1     1535.40     1658.95     53.41 o 
  -5  -1   1       48.63       54.90     15.21 o 
  -4  -1   1     1541.32     1646.16     49.14 o 
  -3  -1   1     2136.97     1992.41    121.50 o 
  -2  -1   1     5259.65     4776.67    158.08 o 
  -1  -1   1      420.52      333.16     38.30 o 
   0  -1   1     4028.82     2952.35     99.07 o 
   1  -1   1     1221.82     1059.24     35.95 o 
   2  -1   1     2594.93     2538.01     72.26 o 
   3  -1   1     1522.09     1420.43     45.19 o 
   4  -1   1      160.03      158.54     19.48 o 
   5  -1   1      377.56      458.17     31.71 o 
   6  -1   1        0.44        8.55     16.50 o 
   7  -1   1       80.38       50.46     16.37 o 
  -7   0   1       62.06       77.17     12.09 o 
  -6   0   1       38.56       26.67     10.93 o 
  -5   0   1        0.00       16.43     11.86 o 
  -4   0   1     1797.94     1980.45     63.95 o 
  -3   0   1      517.93      558.56     73.66 o 
  -2   0   1    16287.94    14950.93    198.97 o 
  -1   0   1     1390.97     1291.84     43.60 o 
   0   0   1        0.29        0.76      2.19 o 
   1   0   1      313.25      273.38     16.20 o 
   2   0   1     1718.63     1833.43     53.08 o 
   3   0   1     4772.50     4889.42    162.42 o 
   4   0   1     2568.79     2854.80     64.91 o 
   5   0   1      248.17      259.20     14.51 o 
   6   0   1        0.47       -0.33      5.43 o 
   7   0   1      107.36      102.95     13.62 o 
  -7   1   1      108.41       64.61     17.59 o 
  -6   1   1      211.76      167.03     24.29 o 
  -5   1   1      178.71      196.25     26.21 o 
  -4   1   1      131.94      130.11     14.05 o 
  -3   1   1     1129.46      953.61     41.91 o 
  -2   1   1     1607.27     1638.31     56.03 o 
  -1   1   1     2370.25     2208.24     57.45 o 
   0   1   1     1766.21     1639.64     82.10 o 
   1   1   1      166.89      162.42     26.71 o 
   2   1   1     3866.42     3694.77    117.86 o 
   3   1   1     3413.20     3066.62    123.29 o 
   4   1   1      298.44      318.51     13.98 o 
   5   1   1      802.57      742.25     22.83 o 
   6   1   1      108.65      125.54     62.79 o 
   7   1   1      191.04      196.78     22.83 o 
   8   1   1       14.75       11.10      4.77 o 
  -6   2   1      108.25      121.60     13.52 o 
  -5   2   1      659.63      694.57     47.68 o 
  -4   2   1      199.36      184.35     26.74 o 
  -3   2   1       22.63       35.75     11.40 o 
  -2   2   1        0.45        0.43      5.60 o 
  -1   2   1      175.96      141.25     21.24 o 
   0   2   1       32.94       24.95     13.78 o 
   1   2   1       86.34       94.23     17.96 o 
   2   2   1      782.52      908.68     89.29 o 
   3   2   1        3.98        1.23     16.67 o 
   4   2   1      345.84      345.48     23.36 o 
   5   2   1       37.38       36.84     10.44 o 
   6   2   1      148.31      164.84     15.71 o 
   7   2   1       96.70       89.99     21.11 o 
   8   2   1       28.20       32.74      6.49 o 
  -4   3   1      200.32      225.77     30.85 o 
  -3   3   1      764.95      778.00     44.90 o 
  -2   3   1       60.56       61.59     12.26 o 
  -1   3   1     1039.10     1044.63     28.53 o 
   0   3   1     1474.61     1527.48     43.97 o 
   1   3   1     4516.13     4554.84     72.30 o 
   2   3   1      854.34      818.79     30.42 o 
   3   3   1     1516.29     1331.26     40.49 o 
   5   3   1      887.54      835.26     38.24 o 
   6   3   1       46.97       54.57     16.33 o 
   7   3   1       22.27       19.58      5.20 o 
   8   3   1       62.14       51.72      8.61 o 
  -5   4   1       92.94       77.27     19.65 o 
  -4   4   1      102.36      128.23     15.84 o 
  -3   4   1      154.91      142.14     24.62 o 
  -2   4   1      124.24      132.50     15.01 o 
  -1   4   1       61.57       64.91     14.88 o 
   0   4   1      382.93      397.96     22.86 o 
   1   4   1      610.44      652.33     42.84 o 
   2   4   1      197.35      163.51     28.86 o 
   3   4   1      219.42      291.74     28.49 o 
   4   4   1      139.88      179.75     19.42 o 
   7   4   1      215.84      279.45     29.29 o 
   8   4   1      221.93      280.14     23.43 o 
  -4   5   1      313.87      311.88     32.67 o 
  -3   5   1       14.04       22.80     20.34 o 
  -2   5   1      336.99      404.79     44.83 o 
  -1   5   1       35.37       39.10     17.30 o 
   0   5   1       71.63      102.91     41.02 o 
   1   5   1      112.17       92.18     25.94 o 
   2   5   1      295.25      297.27     30.62 o 
   3   5   1      152.82      143.90     16.07 o 
   4   5   1     2819.37     2252.47     45.16 o 
   5   5   1      132.10      147.97     22.13 o 
   6   5   1       95.86       96.15     17.76 o 
   7   5   1      132.48      182.76     25.45 o 
   8   5   1        4.36        6.23     34.72 o 
  -2   6   1       26.45      101.45     62.36 o 
  -1   6   1      745.10      811.47     37.01 o 
   0   6   1     1919.02     2137.00     92.71 o 
   2   6   1       52.05       65.84     17.83 o 
   3   6   1      138.84      131.67     18.59 o 
   4   6   1        0.17       -1.59     10.77 o 
   5   6   1       30.78       26.57     22.00 o 
   6   6   1       20.82       89.99     28.93 o 
   7   6   1      118.93      129.35     38.60 o 
  -1   7   1       17.03       16.86     50.50 o 
   0   7   1      209.52      310.16     91.12 o 
   1   7   1      144.82      258.64     46.62 o 
   2   7   1       97.18       81.08     33.23 o 
   3   7   1       26.35       44.76     26.80 o 
   4   7   1      105.47      147.21     33.90 o 
   5   7   1       15.43       21.77     28.83 o 
   1   8   1      175.67      253.47     34.26 o 
   2   8   1        0.93        3.02      9.77 o 
   3   8   1       10.62       22.96     12.03 o 
   5   8   1        0.01       -7.36      9.74 o 
  -5  -8   2       64.17       82.40     13.82 o 
  -4  -8   2       61.94       26.18     26.41 o 
  -3  -8   2        0.03        2.15     10.04 o 
  -2  -8   2       45.44       37.94     11.93 o 
  -1  -8   2      115.14       84.19     15.08 o 
  -5  -7   2     1221.09     1278.91     64.34 o 
  -3  -7   2      437.12      405.02     46.72 o 
  -2  -7   2       17.03       13.22     12.66 o 
   0  -7   2        8.39       -9.94     70.38 o 
   1  -7   2      115.48      151.12     57.22 o 
  -5  -6   2       43.35       34.06     27.07 o 
  -4  -6   2      148.61      130.71     18.02 o 
  -3  -6   2     1863.56     1736.65     58.35 o 
  -2  -6   2      312.76      313.97     41.25 o 
  -1  -6   2     2377.16     2500.71     74.32 o 
   0  -6   2      246.94      227.39     24.35 o 
   1  -6   2     5519.80     5913.87    137.90 o 
   2  -6   2      109.83      167.49     25.15 o 
   3  -6   2     1509.89     1541.30     62.89 o 
  -7  -5   2        7.82       12.79     21.83 o 
  -6  -5   2      156.39      207.12     23.76 o 
  -5  -5   2        2.93        8.85     17.43 o 
  -4  -5   2       63.62       56.79     13.32 o 
  -3  -5   2      377.27      403.63     21.17 o 
  -2  -5   2      165.82      148.60     30.42 o 
  -1  -5   2       32.52       30.58     12.96 o 
   0  -5   2        1.10        8.38     27.47 o 
   1  -5   2       67.68       87.54     15.21 o 
   2  -5   2      251.00      295.18     37.04 o 
   3  -5   2       23.07       68.52     19.45 o 
   4  -5   2      207.33      201.02     27.24 o 
  -8  -4   2      193.70      278.88     23.43 o 
  -7  -4   2      299.63      465.89     36.51 o 
  -6  -4   2       57.41      130.11     26.11 o 
  -5  -4   2      141.44      155.23     28.13 o 
  -4  -4   2     1385.97     1217.62     43.97 o 
  -3  -4   2      835.87      894.77     32.97 o 
  -2  -4   2       82.09       85.35     13.65 o 
  -1  -4   2     1597.60     1645.50     66.73 o 
   0  -4   2      450.07      476.82     40.85 o 
   1  -4   2      927.30      985.32     29.89 o 
   2  -4   2      477.70      515.06     37.71 o 
   3  -4   2       27.54       20.21     16.10 o 
   4  -4   2      217.66      248.63     27.80 o 
   5  -4   2       84.63       66.43     13.22 o 
  -8  -3   2       98.82      184.49     40.85 o 
  -7  -3   2        2.79        9.64     16.50 o 
  -5  -3   2      561.72      549.72     36.88 o 
  -3  -3   2     2242.34     2335.44     47.61 o 
  -2  -3   2     2178.37     2069.81     64.58 o 
  -1  -3   2      496.33      455.58     24.12 o 
   0  -3   2     1697.22     1704.21     44.86 o 
   1  -3   2     3590.97     3563.23     60.04 o 
   2  -3   2     1835.30     1793.34     42.51 o 
   3  -3   2       10.16        0.33     18.52 o 
   4  -3   2      220.10      208.71     27.40 o 
   5  -3   2        9.94        1.99     12.72 o 
  -8  -2   2       17.00       68.39     30.88 o 
  -7  -2   2       24.06       56.23     23.36 o 
  -6  -2   2       23.28       32.80     14.91 o 
  -5  -2   2      234.59      218.28     16.67 o 
  -4  -2   2       38.45       28.00     38.70 o 
  -3  -2   2      921.31      904.28     41.75 o 
  -2  -2   2     5365.76     5726.57     96.58 o 
  -1  -2   2     1474.95     1416.78     48.87 o 
   0  -2   2      335.35      341.64     27.07 o 
   1  -2   2      215.65      222.09     14.84 o 
   3  -2   2      104.38      102.15     17.20 o 
   4  -2   2      175.67      188.43     26.11 o 
   5  -2   2      553.51      573.80     35.98 o 
   6  -2   2      624.17      473.51     20.34 o 
  -7  -1   2      519.16      721.71     34.82 o 
  -6  -1   2      758.47      856.63     44.66 o 
  -5  -1   2      651.14      656.57     41.32 o 
  -4  -1   2       61.62       74.55     16.00 o 
  -3  -1   2      940.68      865.74     88.63 o 
  -2  -1   2     1682.84     1587.65    100.99 o 
  -1  -1   2      266.18      229.48     34.06 o 
   0  -1   2     1550.08     1254.00     69.71 o 
   1  -1   2     2749.34     2290.01     99.23 o 
   2  -1   2      589.92      503.30     32.24 o 
   3  -1   2     1415.96     1349.06     37.97 o 
   4  -1   2       13.26       16.53      9.58 o 
   5  -1   2      639.36      777.71     36.25 o 
   6  -1   2       52.36       36.48     16.10 o 
   7  -1   2        8.00        5.77     11.93 o 
  -7   0   2       10.53       26.11     18.39 o 
  -6   0   2      134.13      121.53     18.39 o 
  -5   0   2        0.49        7.19     11.36 o 
  -4   0   2     2864.34     3154.30     86.74 o 
  -3   0   2      155.31      161.29     49.80 o 
  -2   0   2     4818.80     4557.86     78.06 o 
  -1   0   2     1460.21     1385.47     32.77 o 
   0   0   2     2835.91     2661.73     54.90 o 
   2   0   2    14115.77    22216.54    301.55 o 
   3   0   2     5561.19     5624.52     61.69 o 
   4   0   2      631.98      777.71     30.81 o 
   5   0   2      396.74      330.90     13.42 o 
   6   0   2       86.34       52.02     10.83 o 
   7   0   2       30.24       16.86      7.46 o 
  -7   1   2       80.24       48.90     17.10 o 
  -6   1   2       10.14       29.69     16.77 o 
  -5   1   2      302.68      347.24     35.62 o 
  -4   1   2     1126.41      966.50     41.18 o 
  -3   1   2      133.35      155.46     28.93 o 
  -2   1   2     1753.75     2004.97     73.56 o 
  -1   1   2     2443.38     2340.97     63.78 o 
   0   1   2      932.97      852.02     29.12 o 
   1   1   2      198.70      203.31     15.84 o 
   2   1   2    11925.14    11782.65    208.71 o 
   3   1   2       13.89       23.92     15.97 o 
   4   1   2       33.60       55.56      6.46 o 
   5   1   2       26.87       80.22     51.26 o 
   6   1   2       41.84       44.40     53.34 o 
   7   1   2       53.25       58.51     20.44 o 
   8   1   2       14.32        2.35      4.37 o 
  -6   2   2      565.82      450.61     22.33 o 
  -3   2   2      884.69      899.54     66.63 o 
  -2   2   2       25.48       25.35      7.69 o 
  -1   2   2     1470.13     1237.46     47.38 o 
   0   2   2      888.05      832.41     26.77 o 
   1   2   2     1041.43      966.90     44.90 o 
   2   2   2     2141.38     2540.17    142.87 o 
   3   2   2      673.40     1089.62     98.04 o 
   4   2   2      396.48      359.36     22.27 o 
   5   2   2      287.75      305.52     20.24 o 
   6   2   2      151.49      186.21     13.72 o 
   7   2   2      126.97      139.49     30.55 o 
   8   2   2       48.50       47.48      6.89 o 
  -4   3   2      138.75      160.76     30.55 o 
  -3   3   2      188.58      225.67     30.75 o 
  -2   3   2       89.89       90.55     15.61 o 
  -1   3   2       76.99       78.72     11.43 o 
   0   3   2      305.93      355.09     23.03 o 
   1   3   2      488.26      504.46     25.65 o 
   2   3   2     1257.28     1247.04     36.84 o 
   3   3   2     1678.84     1422.45     39.06 o 
   4   3   2        0.69       28.63     11.17 o 
   5   3   2        3.34       46.95     15.11 o 
   6   3   2       48.82       51.89     61.30 o 
   7   3   2       37.92       35.65      5.86 o 
   8   3   2       39.69       33.86     36.35 o 
  -5   4   2      101.67       97.78     21.30 o 
  -4   4   2      174.09      206.69     19.15 o 
  -3   4   2      773.75      874.72     50.96 o 
  -2   4   2      120.71      136.91     16.17 o 
  -1   4   2      169.10      177.63     17.03 o 
   0   4   2      764.89      853.61     32.24 o 
   1   4   2      929.43     1000.63     41.75 o 
   2   4   2      483.29      474.64     39.53 o 
   3   4   2     1870.38     1493.29     52.98 o 
   4   4   2      150.53      203.70     19.71 o 
   6   4   2      332.81      338.42     32.50 o 
   7   4   2       71.98      106.66     26.54 o 
   8   4   2       86.15       94.83     19.18 o 
  -4   5   2      125.90      133.76     27.50 o 
  -3   5   2        8.68       11.50     23.52 o 
  -2   5   2       23.99       45.79     30.15 o 
  -1   5   2       64.35      113.68     24.92 o 
   0   5   2       30.12       38.77     37.57 o 
   1   5   2       64.54       64.91     23.86 o 
   2   5   2      194.66      228.52     28.30 o 
   3   5   2     1118.21     1008.08     31.77 o 
   4   5   2        4.49        7.06      8.71 o 
   5   5   2      147.73      119.21     19.85 o 
   6   5   2        0.23        5.63     13.45 o 
   7   5   2       42.84       87.77     23.62 o 
   8   5   2      202.53      253.64     31.71 o 
  -2   6   2      613.81      616.25     48.67 o 
  -1   6   2       21.07       14.02     16.53 o 
   0   6   2       76.65      106.89     30.85 o 
   2   6   2      267.62      227.49     25.65 o 
   3   6   2      852.14      670.02     32.34 o 
   4   6   2      160.16      122.16     15.51 o 
   5   6   2       26.48       22.00     20.24 o 
   6   6   2      469.22      360.92     41.78 o 
   7   6   2       99.21      122.83     37.37 o 
  -1   7   2       14.61       23.62     50.56 o 
   0   7   2      205.88      332.13     92.48 o 
   1   7   2      165.41      108.84     29.59 o 
   2   7   2       46.40       43.97     31.77 o 
   3   7   2      234.91      270.60     39.76 o 
   4   7   2      401.92      381.10     42.74 o 
   5   7   2        3.11       14.35     26.44 o 
   1   8   2       74.59      101.59     29.29 o 
   2   8   2        1.79        1.09      9.61 o 
   3   8   2       25.30       12.09     10.70 o 
   5   8   2      252.72      299.86     16.07 o 
  -5  -8   3       11.57       33.93     12.96 o 
  -4  -8   3       51.24        4.54     23.09 o 
  -3  -8   3        0.16       -0.73     10.14 o 
  -2  -8   3        4.37        4.47      9.94 o 
  -1  -8   3      160.91      259.00     42.05 o 
  -4  -7   3        0.00        4.64     17.26 o 
  -3  -7   3      216.77      204.20     36.74 o 
  -2  -7   3      111.64      114.91     32.34 o 
  -1  -7   3      212.67      234.19     44.63 o 
   0  -7   3      182.66      244.79     33.37 o 
   1  -7   3      174.97      218.42     59.54 o 
  -5  -6   3       29.80       34.92     26.90 o 
  -4  -6   3        0.71        0.46     13.58 o 
  -3  -6   3      851.87      917.50     44.17 o 
  -2  -6   3      200.35      228.22     36.81 o 
  -1  -6   3     1260.70     1375.90     55.66 o 
   0  -6   3     1767.48     1776.88     55.23 o 
   1  -6   3     2101.63     2095.82     82.67 o 
   2  -6   3      896.65      883.63     51.65 o 
   3  -6   3     1285.66     1253.67     57.35 o 
  -7  -5   3       14.21        0.03     22.27 o 
  -6  -5   3        8.59        3.71     17.23 o 
  -5  -5   3       28.78       19.12     18.55 o 
  -4  -5   3        3.78       -0.93     11.86 o 
  -3  -5   3      176.08      204.93     18.82 o 
  -2  -5   3      680.85      684.93     54.01 o 
  -1  -5   3       50.03       79.85     17.99 o 
   0  -5   3       61.39       51.26     28.40 o 
   1  -5   3       64.26       67.72     14.25 o 
   2  -5   3       69.52       78.96     27.10 o 
   3  -5   3     1117.65     1137.04     40.06 o 
   4  -5   3      240.17      211.92     26.84 o 
  -8  -4   3       23.58       23.36      5.47 o 
  -7  -4   3      109.82      172.33     30.48 o 
  -6  -4   3       31.93       27.14     22.70 o 
  -5  -4   3      224.34      212.02     30.09 o 
  -4  -4   3     3125.84     2646.59     67.23 o 
  -3  -4   3      470.32      619.16     28.46 o 
  -2  -4   3      103.70      110.70     15.44 o 
  -1  -4   3     4950.40     5111.75    118.55 o 
   0  -4   3      725.73      767.93     50.03 o 
   1  -4   3       63.56       70.14     11.76 o 
   2  -4   3      466.45      500.55     36.71 o 
   3  -4   3       24.73       12.56     14.68 o 
   4  -4   3      188.21      188.86     18.39 o 
   5  -4   3       17.77       12.29     10.21 o 
  -8  -3   3      127.30      243.60     41.62 o 
  -7  -3   3       10.06       16.00     15.80 o 
  -4  -3   3       33.32       70.04     15.47 o 
  -3  -3   3       10.60        8.55     10.80 o 
  -2  -3   3     2597.28     2648.18     77.23 o 
  -1  -3   3      172.86      202.08     17.79 o 
   0  -3   3      356.22      397.10     30.81 o 
   1  -3   3     1058.56     1119.01     33.80 o 
   3  -3   3      561.48      626.58     37.08 o 
   5  -3   3       14.81       13.42     12.99 o 
  -7  -2   3       45.26       47.45     23.49 o 
  -6  -2   3        5.21       17.20     16.47 o 
  -5  -2   3      171.03      136.14     20.01 o 
  -4  -2   3      450.67      455.85     36.31 o 
  -3  -2   3     1119.87     1179.78     50.99 o 
  -2  -2   3     1617.81     1722.77     56.13 o 
  -1  -2   3      151.09      179.78     14.55 o 
   0  -2   3     2008.75     1934.39     39.03 o 
   1  -2   3      167.13      151.65     17.69 o 
   3  -2   3        3.27        1.89      7.69 o 
   4  -2   3     1632.12     1816.90     64.88 o 
   5  -2   3      471.15      319.84     24.42 o 
   6  -2   3       13.29       39.43     14.88 o 
  -7  -1   3     1134.16     1562.20     46.88 o 
  -6  -1   3      298.60      369.27     35.19 o 
  -5  -1   3      248.56      209.57     26.08 o 
  -4  -1   3     2146.16     2137.43     69.31 o 
  -3  -1   3       89.79       76.54     39.79 o 
  -2  -1   3     1038.84      903.58     32.64 o 
  -1  -1   3       12.39       17.43     17.30 o 
   0  -1   3     1250.49     1230.01     81.04 o 
   1  -1   3      955.87      920.94     61.99 o 
   2  -1   3     1202.22     1517.18     96.52 o 
   3  -1   3      892.72      922.13     22.76 o 
   4  -1   3      184.08      188.76     12.89 o 
   5  -1   3      735.95      832.11     22.30 o 
   6  -1   3        4.29       33.96     36.88 o 
   7  -1   3       86.32       67.10     18.09 o 
  -7   0   3       40.64       31.21      9.08 o 
  -6   0   3      639.28      630.20     39.23 o 
  -5   0   3        0.11        8.05     12.62 o 
  -3   0   3       14.11       -3.61     25.38 o 
  -2   0   3    11864.72    12164.68    135.81 o 
  -1   0   3     1018.97     1011.59     30.78 o 
   0   0   3        0.06        1.42      6.49 o 
   1   0   3     1430.13     1204.56     44.50 o 
   3   0   3     2402.67     2541.16     34.96 o 
   4   0   3     2780.76     2920.84     48.81 o 
   5   0   3      408.59      490.54     86.31 o 
   6   0   3       10.15        6.43      8.98 o 
   7   0   3        0.30        3.64      9.28 o 
  -7   1   3      154.25      137.80     21.21 o 
  -6   1   3       50.26       71.73     18.62 o 
  -4   1   3      182.46      158.51     20.34 o 
  -3   1   3      153.00      168.81     31.28 o 
  -2   1   3      304.22      328.55     33.40 o 
  -1   1   3      469.46      456.48     32.84 o 
   0   1   3      756.60      691.56     28.03 o 
   1   1   3      168.51      131.90     14.38 o 
   2   1   3     4290.71     4395.30    123.39 o 
   3   1   3     1167.70     1185.64     61.03 o 
   4   1   3      629.13      674.50     15.21 o 
   5   1   3     1308.19     1683.94    135.85 o 
   6   1   3       43.99       55.53     55.90 o 
   7   1   3        6.80        7.19      5.80 o 
   8   1   3       19.44       38.57     21.11 o 
  -6   2   3       14.34       16.17     11.80 o 
  -3   2   3      241.53      273.48     39.96 o 
  -2   2   3      245.19      253.83     17.59 o 
  -1   2   3      352.41      293.06     29.82 o 
   0   2   3     1327.13     1184.95     32.34 o 
   1   2   3       73.14       72.00     17.59 o 
   2   2   3     5405.52     5259.82    115.97 o 
   3   2   3        0.55       10.70     19.95 o 
   4   2   3      146.08      143.04     14.18 o 
   5   2   3       31.86       41.05      7.39 o 
   6   2   3      128.93       81.34     10.47 o 
   7   2   3        7.92       15.71      6.39 o 
   8   2   3       39.63       63.32      7.22 o 
  -4   3   3      213.44      227.56     32.93 o 
  -2   3   3     1392.67     1424.73     44.70 o 
  -1   3   3      250.10      275.60     17.46 o 
   0   3   3      211.53      236.41     19.48 o 
   1   3   3      153.69      203.57     17.69 o 
   2   3   3     2094.83     1926.77     45.79 o 
   3   3   3      837.76      732.84     23.09 o 
   4   3   3       15.63       18.62      9.74 o 
   5   3   3      786.62     1139.59    117.36 o 
   6   3   3       56.09       37.64      9.77 o 
   7   3   3       10.05       15.57      4.90 o 
   8   3   3       33.86       41.15     39.79 o 
  -5   4   3       13.83        7.82     17.89 o 
  -4   4   3      190.20      158.97     18.82 o 
  -3   4   3      317.59      339.42     34.66 o 
  -2   4   3      106.78      125.44     16.43 o 
  -1   4   3      110.81      121.37     15.80 o 
   0   4   3      473.59      561.81     35.22 o 
   1   4   3     2591.89     3086.11     71.63 o 
   2   4   3      132.65      121.57     27.27 o 
   3   4   3      183.69      167.75     23.19 o 
   4   4   3     1016.66      992.18     41.95 o 
   5   4   3      667.37      554.52     33.43 o 
   6   4   3       15.13       15.21     13.12 o 
   7   4   3       83.37      130.45     38.34 o 
   8   4   3        1.06        9.74      4.54 o 
  -4   5   3       36.01       22.37     23.46 o 
  -3   5   3       10.13       35.95     23.62 o 
  -2   5   3       31.88       12.69     29.82 o 
  -1   5   3       68.01       63.81     33.86 o 
   0   5   3      155.33      134.12     40.85 o 
   1   5   3       81.32       96.35     33.83 o 
   2   5   3      655.60      729.83     77.00 o 
   3   5   3      376.23      367.25     21.04 o 
   4   5   3      789.65      614.72     36.51 o 
   5   5   3      256.22      231.11     24.32 o 
   6   5   3       83.78       89.89     16.37 o 
   7   5   3       49.94       87.84     44.27 o 
   8   5   3       17.04       40.95     19.88 o 
  -2   6   3        7.16        2.12     24.92 o 
  -1   6   3        9.43        4.74     17.06 o 
   0   6   3       83.33      103.77     32.14 o 
   1   6   3      149.67      192.50     45.23 o 
   2   6   3      229.24      232.13     39.00 o 
   3   6   3     2029.79     1664.65     48.28 o 
   4   6   3        7.81       12.09     10.50 o 
   5   6   3      121.20      109.87     23.99 o 
   6   6   3       18.84       29.06     26.34 o 
   7   6   3       85.54       79.06     33.40 o 
  -1   7   3      132.61      152.21     58.65 o 
   0   7   3       79.05       89.63     17.13 o 
   1   7   3        3.36       17.96     12.52 o 
   2   7   3      427.59      375.63     50.00 o 
   3   7   3      452.75      439.98     45.16 o 
   4   7   3      202.45      175.41     35.72 o 
   5   7   3      226.44      232.50     32.97 o 
   6   7   3       96.56      134.19     49.80 o 
   1   8   3       21.89       10.80     10.21 o 
   2   8   3       55.22       68.06     24.78 o 
   3   8   3        0.09        0.83      9.84 o 
   5   8   3        4.29        4.17     11.23 o 
  -4  -8   4       69.91       16.57     23.76 o 
  -3  -8   4        0.17        0.03      9.18 o 
  -2  -8   4       17.07       15.51     10.47 o 
  -1  -8   4       71.48      146.18     32.70 o 
  -4  -7   4      400.21      275.34     30.09 o 
  -3  -7   4       20.08       18.29     13.09 o 
  -2  -7   4      182.71      161.19     21.87 o 
  -1  -7   4       61.78       36.61     13.82 o 
   0  -7   4      229.50      288.09     34.76 o 
   1  -7   4       18.49       46.39     47.22 o 
  -5  -6   4      124.09      152.58     31.38 o 
  -4  -6   4       27.29       23.66     14.78 o 
  -3  -6   4      106.95       88.96     20.28 o 
  -2  -6   4      506.46      488.12     50.36 o 
  -1  -6   4      167.29      178.62     23.86 o 
   0  -6   4       66.59       70.54     17.43 o 
   1  -6   4      635.33      608.73     46.92 o 
   2  -6   4      421.90      465.06     39.79 o 
   3  -6   4       79.60      114.84     24.52 o 
  -7  -5   4        8.32       14.35     13.98 o 
  -6  -5   4       13.43       15.37     17.89 o 
  -5  -5   4       47.31       58.58     21.83 o 
  -4  -5   4      548.59      562.77     25.05 o 
  -3  -5   4      600.09      587.02     26.90 o 
  -2  -5   4       45.44       50.56     27.60 o 
  -1  -5   4       82.32       87.34     18.32 o 
   0  -5   4        1.86        8.75      8.68 o 
   1  -5   4      132.19      136.14     16.60 o 
   2  -5   4      386.26      392.30     38.73 o 
   3  -5   4      413.37      442.00     27.10 o 
   4  -5   4      148.51      132.80     22.63 o 
  -7  -4   4       49.06      130.94     29.22 o 
  -6  -4   4        0.61       17.40     21.44 o 
  -5  -4   4     1099.01     1114.21     54.24 o 
  -4  -4   4       17.59       69.94     21.14 o 
  -3  -4   4        2.14        1.26      7.39 o 
  -2  -4   4      106.87      144.26     20.05 o 
  -1  -4   4     2512.16     2778.56     89.33 o 
   0  -4   4      437.52      467.74     40.85 o 
   1  -4   4      198.84      206.69     15.67 o 
   2  -4   4      143.19      152.08     23.62 o 
   3  -4   4      206.89      200.92     24.35 o 
   4  -4   4      181.29      169.44     17.69 o 
   5  -4   4       97.49      113.18     13.52 o 
  -7  -3   4       25.67       38.60     16.47 o 
  -4  -3   4      258.21      269.51     21.34 o 
  -3  -3   4      533.48      497.80     25.51 o 
  -2  -3   4      649.17      635.46     41.71 o 
  -1  -3   4      915.23      922.60     44.10 o 
   0  -3   4      214.07      215.20     24.62 o 
   1  -3   4       73.88       74.12     12.29 o 
   2  -3   4       67.81       78.10     18.65 o 
   3  -3   4      554.39      545.08     34.49 o 
   4  -3   4      192.33      209.73     27.10 o 
   5  -3   4       19.03       36.18     14.84 o 
  -7  -2   4        5.02       14.88     26.71 o 
  -5  -2   4      641.72      577.75     34.26 o 
  -4  -2   4      586.67      579.37     42.11 o 
  -3  -2   4     1153.64     1238.99     53.51 o 
  -2  -2   4     2681.15     2760.54     73.52 o 
  -1  -2   4      122.53      132.83     17.93 o 
   0  -2   4      512.22      449.26     27.43 o 
   1  -2   4     1714.96     1776.05     54.77 o 
   2  -2   4      171.24      144.00     19.12 o 
   3  -2   4        0.31        7.39      8.81 o 
   4  -2   4        5.28       10.40     15.37 o 
   5  -2   4      216.68      195.98     18.89 o 
   6  -2   4      561.27      371.59     29.02 o 
  -7  -1   4       42.90       48.28     16.50 o 
  -6  -1   4      493.27      508.53     43.27 o 
  -4  -1   4      493.37      571.35     42.08 o 
  -2  -1   4       50.65       48.84     12.03 o 
  -1  -1   4     1013.33      787.58     73.82 o 
   0  -1   4      405.91      412.44     53.31 o 
   1  -1   4       35.89       24.45     17.89 o 
   2  -1   4      951.44     1292.63     84.49 o 
   3  -1   4     1030.71      895.56     22.20 o 
   4  -1   4     1050.34     1280.27     26.67 o 
   5  -1   4      369.06      564.16     89.39 o 
   6  -1   4       61.22       92.61     42.41 o 
   7  -1   4       76.78       50.76     14.91 o 
  -7   0   4        2.16        0.03      5.83 o 
  -6   0   4      428.14      390.01     34.03 o 
  -4   0   4      856.87      768.49     37.24 o 
  -3   0   4      229.31      222.85     17.63 o 
  -2   0   4     3613.84     3851.32     90.06 o 
  -1   0   4      174.15      182.33     17.00 o 
   0   0   4     1435.85     1234.22     52.42 o 
   1   0   4     1194.96     1095.49     54.34 o 
   4   0   4     3634.91     5157.11    205.82 o 
   5   0   4      542.61      680.53     97.11 o 
   6   0   4       79.51       69.48     11.10 o 
   7   0   4       86.26       67.33     11.50 o 
  -6   1   4      114.36       93.44     15.27 o 
  -4   1   4      454.37      347.50     27.07 o 
  -3   1   4      230.02      228.49     14.94 o 
  -2   1   4      161.99      165.53     28.66 o 
  -1   1   4      633.11      641.03     39.56 o 
   0   1   4      183.11      153.04     15.47 o 
   1   1   4     2327.92     1964.21     50.30 o 
   2   1   4       48.89       44.60     17.66 o 
   3   1   4      634.30      590.70     40.09 o 
   5   1   4     1174.56     1630.72    133.49 o 
   6   1   4       95.32      104.93      9.11 o 
   7   1   4       51.71       87.87     30.71 o 
   8   1   4       22.85       12.13      4.90 o 
  -6   2   4      265.28      221.00     18.89 o 
  -5   2   4       92.66       90.55     17.40 o 
  -3   2   4      404.22      362.31     46.22 o 
  -2   2   4     1442.14     1471.35     42.71 o 
  -1   2   4     5443.96     5206.87    108.08 o 
   0   2   4      293.21      284.81     29.09 o 
   1   2   4      209.69      205.00     25.21 o 
   2   2   4     1841.20     1732.54     71.07 o 
   3   2   4      883.72      870.65     32.24 o 
   4   2   4       40.26       32.60      9.38 o 
   5   2   4      967.43     1081.11     21.97 o 
   6   2   4      167.39       90.32     10.80 o 
   7   2   4      146.64      133.53      9.67 o 
   8   2   4       46.38       32.44      7.72 o 
  -4   3   4       79.06      114.11     30.28 o 
  -2   3   4     1699.03     1629.50     49.50 o 
  -1   3   4     4111.63     4366.98     64.31 o 
   0   3   4      541.05      613.36     48.51 o 
   1   3   4      882.74      972.46     35.49 o 
   2   3   4     2663.30     2310.19     97.91 o 
   3   3   4     2327.50     2200.72     36.28 o 
   4   3   4       18.64       26.71     11.40 o 
   5   3   4       27.14       35.32     13.19 o 
   6   3   4      110.84       74.25     11.13 o 
   7   3   4       51.68       38.24      8.98 o 
   8   3   4       33.89       43.37     39.49 o 
  -5   4   4       41.30       40.09     19.15 o 
  -4   4   4      220.10      214.51     20.91 o 
  -3   4   4     2106.16     2380.70     84.72 o 
  -2   4   4      246.26      249.26     21.04 o 
  -1   4   4      806.84      838.21     27.30 o 
   0   4   4      371.58      411.38     26.90 o 
   1   4   4     2577.35     2683.83     95.39 o 
   2   4   4      415.58      429.97     39.26 o 
   3   4   4      981.95      874.95     41.28 o 
   4   4   4     1419.56     1202.77     44.76 o 
   6   4   4        0.09       12.79     10.77 o 
   7   4   4      193.99      322.59     68.06 o 
   8   4   4       77.00      104.44     19.28 o 
  -4   5   4       39.46       32.84     23.52 o 
  -3   5   4      196.31      156.22     31.38 o 
  -2   5   4       26.42       15.61     29.72 o 
  -1   5   4       99.11      125.61     19.45 o 
   0   5   4       15.36        7.69     35.92 o 
   1   5   4        3.82        1.36     19.35 o 
   2   5   4       38.71       38.00     16.63 o 
   3   5   4      152.54      150.49     15.24 o 
   4   5   4       70.39       59.21     17.16 o 
   5   5   4       20.26       20.68     14.74 o 
   6   5   4      355.83      426.66     56.79 o 
   8   5   4      210.92      207.78     27.10 o 
  -2   6   4        6.47       28.56     25.98 o 
  -1   6   4        7.78       -7.89     25.38 o 
   0   6   4      614.17      687.52     59.77 o 
   1   6   4     1241.74     1347.20     93.77 o 
   2   6   4      510.33      480.70     51.36 o 
   3   6   4      730.88      608.56     30.65 o 
   4   6   4      128.92       97.01     24.29 o 
   5   6   4      123.68      118.65     21.97 o 
   6   6   4      365.90      288.43     39.36 o 
   7   6   4      133.14      169.94     38.73 o 
  -1   7   4       15.82       31.61     43.54 o 
   0   7   4      188.88      393.92     58.38 o 
   1   7   4       21.83       15.27     14.08 o 
   2   7   4      234.83      338.26     53.18 o 
   3   7   4       22.43       14.68     20.44 o 
   4   7   4       51.19       33.30     32.31 o 
   5   7   4     1208.60     1069.98     54.21 o 
   6   7   4      184.07      307.94     57.19 o 
   1   8   4      168.47      264.44     40.69 o 
   2   8   4       11.09        7.49      9.81 o 
   3   8   4        0.00        2.58      9.51 o 
   5   8   4       73.09       92.31     49.27 o 
  -4  -8   5       93.74       58.75     26.57 o 
  -3  -8   5       14.88       12.92     10.14 o 
  -2  -8   5       23.56       14.08     10.21 o 
  -1  -8   5        0.01        4.74     17.63 o 
  -4  -7   5        0.22        6.63     16.24 o 
  -2  -7   5       55.33       43.77     14.58 o 
  -1  -7   5      263.65      322.75     40.99 o 
   0  -7   5      141.44      198.20     32.34 o 
   1  -7   5       15.44       31.44     45.62 o 
  -5  -6   5      842.33      954.70     59.44 o 
  -4  -6   5       78.60       69.35     16.63 o 
  -3  -6   5      625.39      626.42     51.92 o 
  -2  -6   5      148.95      157.12     34.96 o 
  -1  -6   5     1311.68     1244.95     73.16 o 
   0  -6   5       86.85      109.51     18.75 o 
   1  -6   5       23.38       33.70     21.24 o 
   2  -6   5       28.47       50.10     21.64 o 
   3  -6   5        1.17       48.57     61.69 o 
  -7  -5   5       98.50      163.84     38.00 o 
  -6  -5   5      195.69      264.70     27.30 o 
  -5  -5   5        1.30       -2.55     19.55 o 
  -4  -5   5      128.83      138.43     16.14 o 
  -3  -5   5      952.88      894.10     32.21 o 
  -2  -5   5      141.97      173.65     35.88 o 
  -1  -5   5       46.82       48.81     16.37 o 
   0  -5   5      135.43      161.29     17.43 o 
   1  -5   5      105.45      110.60     15.64 o 
   2  -5   5       22.63       29.59     23.92 o 
   3  -5   5       13.10       39.36     17.03 o 
   4  -5   5      257.50      263.61     26.01 o 
  -7  -4   5      112.54      160.56     30.18 o 
  -6  -4   5      226.94      272.22     32.40 o 
  -5  -4   5      589.44      656.57     43.90 o 
  -4  -4   5        3.66        6.59     20.05 o 
  -3  -4   5      763.66      833.07     28.53 o 
  -2  -4   5        1.39       -0.46      8.45 o 
  -1  -4   5      122.73      154.34     28.03 o 
   0  -4   5      318.03      298.23     34.86 o 
   1  -4   5      123.48      126.93     13.35 o 
   2  -4   5      104.91      105.43     20.81 o 
   3  -4   5      151.51      135.25     20.97 o 
   4  -4   5       66.59       72.46     14.78 o 
   5  -4   5       93.15       91.68     12.99 o 
  -7  -3   5       30.54       35.42     17.63 o 
  -4  -3   5      255.10      276.00     22.43 o 
  -3  -3   5       81.49       85.72     14.81 o 
  -2  -3   5     1084.25     1181.50     56.62 o 
  -1  -3   5     5215.67     5330.49    106.56 o 
   0  -3   5      497.21      486.27     24.09 o 
   1  -3   5      259.84      292.04     18.46 o 
   2  -3   5       97.72       95.69     18.46 o 
   3  -3   5      650.76      591.70     33.83 o 
   4  -3   5        0.45        1.62      9.94 o 
   5  -3   5        7.60       10.40     12.29 o 
  -7  -2   5      244.54      321.36     37.54 o 
  -5  -2   5        4.84       18.95     15.24 o 
  -4  -2   5      350.72      371.59     22.46 o 
  -3  -2   5      211.72      200.79     26.41 o 
  -2  -2   5     6180.08     6715.53    114.41 o 
  -1  -2   5      280.87      303.47     25.38 o 
   0  -2   5     2584.30     2404.82     61.93 o 
   1  -2   5      388.09      394.05     27.57 o 
   2  -2   5      536.42      620.39     35.15 o 
   3  -2   5        1.48       11.36      9.48 o 
   4  -2   5      126.53      136.74     17.86 o 
   5  -2   5      329.82      326.26     18.62 o 
   6  -2   5       28.45       20.01     15.77 o 
  -7  -1   5      438.88      502.73     31.41 o 
  -4  -1   5     2465.24     2646.79     90.22 o 
  -2  -1   5     1198.54     1134.85     42.91 o 
  -1  -1   5      207.07      179.88     41.18 o 
   0  -1   5      425.89      400.55     57.25 o 
   1  -1   5      434.93      489.28     57.82 o 
   3  -1   5      153.82      146.08     14.28 o 
   4  -1   5      124.62      142.54      9.34 o 
   5  -1   5       68.13      102.32     52.95 o 
   6  -1   5        0.39       -5.83     12.23 o 
   7  -1   5        6.80       21.90     26.44 o 
  -5   0   5      711.12      703.75     41.58 o 
  -4   0   5      116.84      104.77     21.60 o 
  -3   0   5      886.62      850.93     35.09 o 
  -2   0   5      742.49      908.22     52.75 o 
  -1   0   5     1556.85     1564.99     48.57 o 
   0   0   5        0.00       -2.85      8.81 o 
   1   0   5      178.73      155.53     27.14 o 
   2   0   5    11534.73    12190.52    199.86 o 
   4   0   5     1582.38     2096.74    135.02 o 
   5   0   5      326.50      463.83     83.43 o 
   6   0   5       45.31       78.72     38.90 o 
   7   0   5      150.97       93.87     12.26 o 
  -6   1   5       45.09       43.01     14.41 o 
  -5   1   5      564.49      492.59     34.86 o 
  -4   1   5     1545.84     1242.50     48.37 o 
  -3   1   5      182.66      192.74     16.07 o 
  -2   1   5     2183.89     2582.68     94.43 o 
  -1   1   5     2414.92     2349.65     50.76 o 
   0   1   5      468.92      366.22     23.62 o 
   1   1   5      213.35      204.17     19.81 o 
   2   1   5     2705.73     2659.45     36.84 o 
   3   1   5      266.31      255.99     11.03 o 
   4   1   5      274.18      430.17     68.12 o 
   5   1   5       41.39       70.47     50.76 o 
   6   1   5     1148.48      754.28     25.74 o 
   7   1   5      185.88      209.90     41.85 o 
  -6   2   5       12.68       27.27     15.24 o 
  -5   2   5      607.62      554.72     28.59 o 
  -3   2   5        0.83        3.28      6.76 o 
  -2   2   5     1146.69     1145.68     39.66 o 
  -1   2   5      960.73     1001.95     52.88 o 
   0   2   5     3507.19     3392.33     93.40 o 
   1   2   5      274.19      271.96     28.23 o 
   2   2   5     2280.24     2219.87     81.71 o 
   3   2   5     1093.40     1091.45     37.04 o 
   4   2   5       37.27       45.66      9.54 o 
   5   2   5      533.07      591.10     14.02 o 
   6   2   5      172.79      161.56     10.97 o 
   7   2   5      113.72      108.48     30.85 o 
   8   2   5       41.50       14.78      6.86 o 
  -4   3   5       32.58       23.23     26.90 o 
  -2   3   5      183.16      220.14     22.63 o 
  -1   3   5      228.77      235.28     18.02 o 
   0   3   5     2169.61     2616.57     99.47 o 
   1   3   5     5354.37     5999.56     87.11 o 
   2   3   5      581.96      484.24     25.74 o 
   3   3   5       10.80        9.54     20.15 o 
   4   3   5        9.45       -3.51     25.31 o 
   5   3   5        0.38        9.05      8.61 o 
   6   3   5      119.78       90.39     11.43 o 
   7   3   5        9.58        4.01      5.33 o 
   8   3   5       99.97      139.39     43.84 o 
  -4   4   5        0.13        1.89     14.05 o 
  -3   4   5      356.04      414.86     39.26 o 
  -2   4   5      205.33      203.80     20.21 o 
  -1   4   5      144.29      157.75     15.44 o 
   0   4   5      465.83      491.20     29.72 o 
   1   4   5      110.77      118.58     30.95 o 
   2   4   5       14.91       25.31     13.02 o 
   3   4   5      500.01      481.53     31.64 o 
   4   4   5     3248.10     2679.16     63.78 o 
   6   4   5      809.42      858.95     43.70 o 
   7   4   5       27.10       49.77     47.41 o 
   8   4   5      229.91      252.58     22.53 o 
  -4   5   5       85.68       82.10     22.99 o 
  -3   5   5      320.63      313.41     37.71 o 
  -2   5   5       73.52       75.11     33.50 o 
  -1   5   5        1.87        6.49     10.90 o 
   0   5   5     1552.10     1767.63     99.47 o 
   1   5   5      165.76      158.48     40.89 o 
   2   5   5      123.41       90.49     18.52 o 
   3   5   5      568.39      522.05     23.86 o 
   4   5   5        3.44       -3.18     14.48 o 
   5   5   5        2.92        2.68     12.89 o 
   6   5   5       51.08       57.98     18.06 o 
   7   5   5       45.48       76.90     28.96 o 
   8   5   5        5.12       17.36     17.56 o 
  -1   6   5        3.15       17.83     26.31 o 
   0   6   5      265.22      300.45     43.14 o 
   2   6   5      173.56      184.59     38.24 o 
   3   6   5       95.05       66.27     15.71 o 
   4   6   5        0.70        1.23     19.61 o 
   5   6   5       50.41       56.72     20.24 o 
   6   6   5      226.63      249.53     22.50 o 
  -1   7   5        8.84       24.98     16.50 o 
   0   7   5       44.80       40.95     12.99 o 
   1   7   5      234.08      360.33     56.43 o 
   2   7   5       74.59       76.34     15.41 o 
   3   7   5      591.52      593.22     47.55 o 
   4   7   5      587.54      518.47     45.43 o 
   5   7   5      182.67      153.54     29.65 o 
   6   7   5       78.43       98.97     48.31 o 
   1   8   5        0.49        1.52     10.50 o 
   2   8   5        0.87       -5.77      8.22 o 
   3   8   5        2.63       12.46     15.14 o 
   4   8   5       78.45       76.90     16.57 o 
   5   8   5       11.33       23.43     43.44 o 
  -4  -8   6       36.12       41.98     24.25 o 
  -3  -8   6      159.83      189.85     29.89 o 
  -2  -8   6       15.51        6.86      9.74 o 
  -1  -8   6      131.79      195.69     35.55 o 
  -4  -7   6       52.89       37.84     14.88 o 
  -2  -7   6       84.84       59.04     13.49 o 
  -1  -7   6       70.71      135.15     33.43 o 
   0  -7   6      244.73      263.15     32.17 o 
   1  -7   6      152.52      151.32     50.96 o 
  -5  -6   6      530.27      786.02     49.70 o 
  -4  -6   6       33.83       46.62     16.27 o 
  -3  -6   6      468.74      432.72     44.83 o 
  -1  -6   6      476.47      528.41     50.16 o 
   0  -6   6      548.44      519.10     31.01 o 
   1  -6   6        8.07       20.64     20.91 o 
   2  -6   6      546.34      489.55     38.96 o 
   3  -6   6      229.68      267.92     26.97 o 
  -7  -5   6      338.99      356.85     37.11 o 
  -6  -5   6       24.34       38.70     18.95 o 
  -5  -5   6       91.24       95.13     25.94 o 
  -4  -5   6      730.31      740.66     29.85 o 
  -3  -5   6      569.42      556.04     35.95 o 
  -2  -5   6       93.30       83.76     29.65 o 
  -1  -5   6       17.26       28.66     14.08 o 
   0  -5   6        2.08       10.57      8.78 o 
   1  -5   6       13.99       14.74      8.85 o 
   2  -5   6       31.07        4.24     23.33 o 
   3  -5   6        8.27        8.02     16.63 o 
   4  -5   6      334.29      320.83     26.44 o 
  -7  -4   6        0.94       20.18     26.44 o 
  -6  -4   6      216.47      290.08     27.50 o 
  -5  -4   6      368.62      361.55     37.24 o 
  -4  -4   6     1768.38     1616.97     44.53 o 
  -3  -4   6       85.36      101.89     13.92 o 
  -2  -4   6      102.56       93.90     24.42 o 
  -1  -4   6      144.07      159.70     30.48 o 
   0  -4   6      530.43      533.15     44.90 o 
   1  -4   6      749.26      752.46     25.91 o 
   2  -4   6      116.17      121.14     21.80 o 
   3  -4   6      782.18      778.40     39.69 o 
   4  -4   6      111.12      111.56     15.14 o 
   5  -4   6       32.31       41.65     11.13 o 
  -7  -3   6        3.84       20.28     15.84 o 
  -4  -3   6      390.31      378.32     25.41 o 
  -3  -3   6       85.75       82.54     15.18 o 
  -2  -3   6     3063.65     2909.14     60.30 o 
  -1  -3   6       20.64       25.61     13.45 o 
   0  -3   6     2495.83     2567.67     52.65 o 
   1  -3   6     4330.23     4791.88     68.82 o 
   2  -3   6     1377.22     1370.49     48.64 o 
   3  -3   6      203.54      215.50     24.49 o 
   4  -3   6      211.00      189.36     24.72 o 
   5  -3   6       33.99       28.13     13.58 o 
  -7  -2   6      124.55      188.13     38.27 o 
  -5  -2   6       89.79      139.82     24.82 o 
  -4  -2   6      184.22      198.37     18.82 o 
  -3  -2   6       26.46       42.15     18.22 o 
  -2  -2   6     8007.14     8016.85    130.05 o 
  -1  -2   6     1301.70     1442.96     53.51 o 
   0  -2   6      549.26      538.55     31.68 o 
   1  -2   6     1472.40     1477.18     51.75 o 
   2  -2   6     1518.97     1523.01     54.01 o 
   3  -2   6     1404.67     1550.08     57.49 o 
   4  -2   6      210.47      233.56     24.19 o 
   5  -2   6      574.65      972.36    124.88 o 
   6  -2   6       21.34       52.22     14.38 o 
  -7  -1   6       39.18       55.27     31.18 o 
  -5  -1   6        1.45       -3.71     16.53 o 
  -4  -1   6       42.32       32.84     17.83 o 
  -3  -1   6        9.93        9.54     11.53 o 
  -2  -1   6     1541.43     1460.75     50.79 o 
  -1  -1   6      218.75      215.57     20.97 o 
   0  -1   6      603.49      580.60     72.07 o 
   1  -1   6        8.05       34.26     24.58 o 
   2  -1   6      170.45      165.14     34.06 o 
   3  -1   6      179.71      192.17     11.00 o 
   4  -1   6     1024.14     1089.09     22.23 o 
   6  -1   6        1.30       69.38     62.09 o 
  -6   0   6      116.59      228.98     46.82 o 
  -5   0   6        8.46       -2.42     22.13 o 
  -4   0   6      169.97      124.58     22.00 o 
  -2   0   6      165.43      151.25     26.47 o 
  -1   0   6     2493.90     2611.04     70.71 o 
   0   0   6       24.65       31.64     17.49 o 
   1   0   6     1356.22     1360.16     58.41 o 
   2   0   6     3349.85     3516.54     78.49 o 
   4   0   6     3172.05     4286.03    191.71 o 
   5   0   6       40.49       30.85     53.81 o 
   7   0   6       54.75       60.57     10.80 o 
  -6   1   6       64.44      114.04     39.33 o 
  -5   1   6       73.47       74.38     18.52 o 
  -4   1   6      266.09      237.23     24.15 o 
  -3   1   6      110.81      129.85     14.74 o 
  -2   1   6     5682.47     5971.62     84.72 o 
  -1   1   6     4564.40     4534.53     74.19 o 
   0   1   6     1270.60     1139.69     96.29 o 
   1   1   6       49.28       49.27     11.76 o 
   2   1   6      210.39      207.61     12.43 o 
   3   1   6      399.34      367.05      8.68 o 
   4   1   6     2966.17     3726.28    173.42 o 
   5   1   6      594.60      790.40     99.04 o 
   6   1   6     1600.12      883.04     27.37 o 
   7   1   6       99.05      195.65     54.54 o 
   8   1   6       17.14        9.08      4.77 o 
  -6   2   6      401.34      387.89     30.15 o 
  -5   2   6      389.02      391.70     39.13 o 
  -3   2   6       45.91       60.44     12.39 o 
  -2   2   6      428.90      391.40     25.12 o 
  -1   2   6      866.43      863.12     36.31 o 
   0   2   6      304.54      341.31     24.68 o 
   1   2   6     2594.34     2498.85     91.18 o 
   2   2   6     7258.06     6519.98    148.44 o 
   3   2   6     1165.64     1260.09     33.43 o 
   4   2   6      516.90      511.41     23.03 o 
   5   2   6      239.89      257.11     58.51 o 
   6   2   6      169.94       94.56     10.57 o 
   7   2   6      121.19       89.89      8.55 o 
   8   2   6       33.04       23.92      6.43 o 
  -2   3   6      930.53     1005.00     43.64 o 
  -1   3   6      904.64     1043.60     35.42 o 
   0   3   6     3227.23     3676.71     83.99 o 
   1   3   6       18.89       15.18     17.63 o 
   2   3   6     1247.53     1126.34     37.81 o 
   3   3   6      576.12      515.95     52.45 o 
   4   3   6       30.38       61.00     29.92 o 
   5   3   6      520.01      544.78     66.83 o 
   6   3   6       85.90       64.11     10.21 o 
   7   3   6        7.72       -1.99      6.76 o 
   8   3   6        5.28       15.44      6.20 o 
  -4   4   6        7.23       -3.28     14.18 o 
  -3   4   6      281.61      269.18     33.46 o 
  -2   4   6      457.36      492.16     28.46 o 
  -1   4   6      310.41      363.80     24.68 o 
   0   4   6      787.67     1028.53     54.47 o 
   1   4   6      124.65      105.53     33.13 o 
   2   4   6       61.84       73.06     17.43 o 
   3   4   6        2.29        4.17     16.00 o 
   4   4   6       15.90       -6.92     18.16 o 
   5   4   6      263.16      222.82     24.92 o 
   6   4   6       43.08       48.37     15.94 o 
   7   4   6       88.81      162.75     34.79 o 
   8   4   6       60.77       84.95     17.40 o 
  -3   5   6       65.63       61.73     28.13 o 
  -2   5   6      359.80      272.92     41.58 o 
  -1   5   6      147.09      135.28     20.01 o 
   0   5   6      420.25      446.54     57.35 o 
   2   5   6      105.99       85.45     18.36 o 
   3   5   6     1013.54      878.70     32.87 o 
   4   5   6      515.13      412.81     29.59 o 
   5   5   6       24.50        9.14     12.92 o 
   6   5   6      160.12      156.75     21.44 o 
   7   5   6       36.51       45.99     24.72 o 
  -1   6   6       35.24       26.77     16.93 o 
   0   6   6      139.44      168.55     35.72 o 
   2   6   6      221.36      201.52     39.66 o 
   3   6   6      566.83      524.17     29.36 o 
   4   6   6       24.99       14.64     20.74 o 
   5   6   6       25.76       23.59     21.44 o 
   6   6   6       34.96       48.71     24.95 o 
   7   6   6       60.16      118.82     44.56 o 
  -1   7   6       77.63      109.64     47.48 o 
   0   7   6        4.81        4.51     10.44 o 
   1   7   6        0.20        6.92     11.93 o 
   2   7   6       98.41      102.28     18.69 o 
   3   7   6       31.86       38.43     16.53 o 
   4   7   6       49.54       58.12     31.74 o 
   5   7   6      325.36      293.86     34.72 o 
   6   7   6      250.23      387.26     59.74 o 
   2   8   6       19.46       15.84     10.57 o 
   3   8   6       30.67       50.50     21.04 o 
   4   8   6       90.64      136.21     63.85 o 
  -3  -8   7        0.26        5.14      9.38 o 
  -2  -8   7       32.35       26.61     10.47 o 
  -4  -7   7      227.43      218.35     32.60 o 
  -3  -7   7      118.31      108.31     19.18 o 
  -2  -7   7        9.43       14.51     13.35 o 
  -1  -7   7      165.99      247.27     43.57 o 
   0  -7   7       52.01       55.13     26.27 o 
   1  -7   7       13.52       43.07     40.89 o 
  -5  -6   7       95.59      118.58     33.86 o 
  -4  -6   7      261.73      251.35     25.02 o 
  -3  -6   7      176.07      178.89     34.33 o 
  -1  -6   7       93.30      107.58     29.12 o 
   0  -6   7      252.98      262.91     23.82 o 
   1  -6   7        9.14       -3.38     21.17 o 
   2  -6   7        7.02       18.02     21.80 o 
   3  -6   7       69.08       46.06     22.33 o 
  -7  -5   7      393.21      310.49     34.62 o 
  -6  -5   7      384.44      562.21     36.58 o 
  -5  -5   7       30.77       49.93     24.58 o 
  -4  -5   7      369.17      359.00     22.96 o 
  -3  -5   7      224.29      215.76     27.00 o 
  -2  -5   7       70.66       90.06     32.57 o 
  -1  -5   7        0.27       14.81     12.26 o 
   0  -5   7      668.84      750.60     30.75 o 
   1  -5   7        8.32       19.85      9.77 o 
   2  -5   7       23.83       26.87     25.15 o 
   3  -5   7       10.04       19.75     15.47 o 
   4  -5   7      128.60      147.97     18.06 o 
  -7  -4   7      389.01      523.67     50.73 o 
  -6  -4   7       53.31       90.72     22.50 o 
  -5  -4   7      197.46      202.84     30.78 o 
  -4  -4   7      263.92      253.60     32.50 o 
  -3  -4   7      282.33      287.70     19.08 o 
  -2  -4   7       42.48       17.46     14.11 o 
  -1  -4   7       29.15       36.94     24.55 o 
   0  -4   7      677.38      687.48     32.40 o 
   1  -4   7      127.36      133.20     13.65 o 
   2  -4   7      248.76      214.94     25.68 o 
   3  -4   7      343.96      325.27     27.67 o 
   4  -4   7      172.84      174.51     15.77 o 
   5  -4   7       89.50       97.74     11.63 o 
  -7  -3   7        9.49        9.41     15.01 o 
  -5  -3   7      287.62      244.36     26.08 o 
  -4  -3   7      481.10      499.55     28.79 o 
  -3  -3   7      941.12      938.97     37.34 o 
  -2  -3   7     1851.93     1847.55     50.06 o 
  -1  -3   7     2434.22     2514.36     78.29 o 
   0  -3   7     2871.10     2951.75     57.49 o 
   1  -3   7      242.85      269.84     18.82 o 
   2  -3   7     1747.35     1535.33     50.69 o 
   3  -3   7      226.60      207.55     23.79 o 
   4  -3   7      142.39      126.27     20.38 o 
   5  -3   7       43.69       44.37     24.58 o 
  -7  -2   7       14.74       23.99     32.01 o 
  -6  -2   7       68.92      119.41     42.54 o 
  -5  -2   7      456.89      456.08     46.75 o 
  -4  -2   7       23.77       19.18     10.11 o 
  -3  -2   7      436.81      421.62     36.61 o 
  -2  -2   7     2580.26     2745.86     78.66 o 
  -1  -2   7      271.84      263.38     25.28 o 
   0  -2   7       16.67       18.42     11.07 o 
   2  -2   7      761.70      801.20     40.65 o 
   3  -2   7       89.11       91.15     16.77 o 
   4  -2   7       30.66       11.27     13.55 o 
   5  -2   7      594.24      760.08    115.40 o 
   6  -2   7      105.03      221.10     47.51 o 
  -7  -1   7       63.89      126.70     34.09 o 
  -5  -1   7      109.82       79.22     26.37 o 
  -4  -1   7      779.66      693.18     39.13 o 
  -3  -1   7        3.72       22.00     14.08 o 
  -2  -1   7     1033.41      959.87     43.93 o 
  -1  -1   7      148.00      147.84     18.55 o 
   1  -1   7     5110.90     5443.31    220.44 o 
   2  -1   7     2299.21     2272.15    125.41 o 
   3  -1   7      212.53      200.62     11.43 o 
   4  -1   7      212.13      213.41      9.81 o 
   5  -1   7      272.57      414.27     82.47 o 
   6  -1   7      231.44      388.19     69.15 o 
  -7   0   7        2.22       23.99     35.65 o 
  -6   0   7       36.18      129.25     41.95 o 
  -5   0   7       58.62       63.35     25.41 o 
  -4   0   7      717.98      619.20     37.57 o 
  -2   0   7       43.44       34.72     21.24 o 
  -1   0   7     1498.19     1681.25     60.60 o 
   0   0   7        3.06        2.09      8.08 o 
   1   0   7     2917.24     2774.19     40.79 o 
   2   0   7      760.43      813.42     24.52 o 
   3   0   7      268.62      292.40     13.12 o 
   4   0   7     1254.45     1690.96    125.67 o 
   5   0   7        0.81      -14.15     47.94 o 
   7   0   7      386.10      301.55     17.06 o 
  -6   1   7        7.77       26.80     18.32 o 
  -5   1   7       65.40       51.99     17.23 o 
  -4   1   7      195.21      174.51     21.90 o 
  -3   1   7      325.08      329.44     17.03 o 
  -2   1   7      695.92      765.02     56.89 o 
  -1   1   7     3527.84     3464.49     67.33 o 
   0   1   7      174.27      165.80     21.30 o 
   1   1   7       16.55       24.45      9.94 o 
   2   1   7      518.87      573.94     19.05 o 
   3   1   7      296.20      280.08      8.81 o 
   4   1   7     5867.41     7725.31    247.61 o 
   5   1   7      514.40      617.61     90.02 o 
   6   1   7      646.94      354.03     17.86 o 
  -6   2   7        6.48       11.83     16.67 o 
  -5   2   7      203.31      271.23     28.00 o 
  -3   2   7       53.88       48.18     11.99 o 
  -2   2   7      359.03      345.78     24.92 o 
  -1   2   7      139.17      127.99     30.09 o 
   0   2   7      584.89      659.65     55.10 o 
   1   2   7      332.26      386.83     42.28 o 
   2   2   7     6811.07     6581.08    126.40 o 
   3   2   7      189.56      159.27     15.11 o 
   4   2   7      500.15      517.08     15.71 o 
   5   2   7      173.42      215.90     55.27 o 
   6   2   7       21.38        2.05      6.10 o 
   7   2   7      126.90      103.38      8.48 o 
   8   2   7      219.46      196.18     36.31 o 
  -2   3   7      566.43      590.07     35.88 o 
  -1   3   7      255.34      273.88     20.91 o 
   0   3   7     1308.75     1430.07     54.21 o 
   1   3   7     2598.01     2767.83     67.63 o 
   2   3   7     2918.89     2717.27     58.61 o 
   3   3   7       86.09       68.69     26.41 o 
   4   3   7      299.64      300.69     20.24 o 
   5   3   7      188.84      202.05     20.64 o 
   6   3   7      161.66      103.34     11.53 o 
   7   3   7      142.86      179.12     64.25 o 
   8   3   7       69.77      115.24     39.76 o 
  -4   4   7      132.11      158.44     26.31 o 
  -3   4   7       57.79       80.78     24.32 o 
  -2   4   7      356.09      330.37     33.50 o 
  -1   4   7     1169.74     1200.79     48.41 o 
   0   4   7      530.91      521.59     39.73 o 
   1   4   7        4.97        3.02     11.83 o 
   2   4   7        6.21       -3.41     10.21 o 
   3   4   7     1751.63     1498.12     50.20 o 
   4   4   7        3.11       14.31     18.09 o 
   6   4   7       31.62       24.52     12.49 o 
   7   4   7      289.45      385.57     40.69 o 
   8   4   7       81.16      105.83     17.89 o 
  -3   5   7       82.71       78.79     29.52 o 
  -2   5   7      238.82      258.21     41.71 o 
  -1   5   7      163.55      154.53     28.06 o 
   0   5   7      227.82      223.52     46.72 o 
   1   5   7     1080.80     1049.63     83.93 o 
   2   5   7       71.07       56.23     20.94 o 
   3   5   7      616.80      526.39     26.71 o 
   4   5   7      117.01       87.84     17.46 o 
   5   5   7       50.62       46.19     14.78 o 
   6   5   7        7.64       17.00     14.84 o 
   7   5   7        8.88       25.05     23.69 o 
  -1   6   7       28.17       35.02     17.26 o 
   0   6   7       53.83       63.48     17.06 o 
   2   6   7      646.85      704.88     61.33 o 
   3   6   7      507.92      440.51     27.50 o 
   4   6   7       74.10       71.47     23.86 o 
   5   6   7      120.02       84.82     19.68 o 
   6   6   7       61.04       36.98     24.32 o 
   7   6   7       59.26       60.24     41.75 o 
  -1   7   7      199.26      255.52     28.33 o 
   0   7   7        5.94        4.57      9.91 o 
   1   7   7       58.18       40.52     14.74 o 
   2   7   7       16.73       12.39     13.02 o 
   3   7   7      449.93      452.01     29.75 o 
   4   7   7      113.27       83.83     31.97 o 
   5   7   7       62.63       68.35     26.67 o 
   6   7   7      916.73     1279.15     89.26 o 
   2   8   7      155.85      167.29     31.11 o 
   3   8   7        6.17        3.38     13.78 o 
   4   8   7       38.30       75.35     59.54 o 
  -3  -8   8        7.10        8.81      8.98 o 
  -2  -8   8        4.53        9.24      9.38 o 
  -4  -7   8        5.53        6.00     11.66 o 
  -3  -7   8       92.51       60.10     16.40 o 
  -2  -7   8       42.11       30.88     12.92 o 
  -1  -7   8       13.33       15.18     12.76 o 
   0  -7   8        7.31       26.08     57.35 o 
   1  -7   8       10.34        6.33     37.21 o 
  -5  -6   8       99.24      134.89     33.76 o 
  -4  -6   8      698.20      593.95     45.96 o 
  -3  -6   8      180.09      151.35     33.90 o 
  -1  -6   8        7.75       26.08     23.66 o 
   0  -6   8      130.90      154.24     19.88 o 
   1  -6   8        2.73       16.07     21.27 o 
   2  -6   8        5.50       -6.03     16.70 o 
   3  -6   8       49.94       26.04     19.75 o 
  -7  -5   8      200.60      162.45     27.40 o 
  -6  -5   8      154.10      185.71     19.22 o 
  -5  -5   8      472.92      530.60     44.93 o 
  -4  -5   8        6.79        7.46     12.96 o 
  -3  -5   8       27.71       22.70     18.72 o 
  -2  -5   8       27.67       37.47     21.83 o 
  -1  -5   8     1162.96     1242.73     52.55 o 
   0  -5   8      312.83      297.54     21.01 o 
   1  -5   8      101.98      123.49     28.53 o 
   2  -5   8       85.47      104.77     28.53 o 
   3  -5   8      181.27      194.89     18.46 o 
   4  -5   8       31.34       33.96     14.38 o 
  -7  -4   8      414.29      644.18     51.95 o 
  -6  -4   8       43.72       77.83     22.73 o 
  -5  -4   8     1165.90     1207.94     61.76 o 
  -4  -4   8     1245.76     1336.04     62.13 o 
  -3  -4   8     1034.70      985.19     33.03 o 
  -2  -4   8       47.67       56.82     21.17 o 
  -1  -4   8      555.04      667.70     51.09 o 
   0  -4   8      602.97      557.10     30.62 o 
   1  -4   8      314.37      349.92     21.21 o 
   2  -4   8      179.75      172.36     24.42 o 
   3  -4   8     2085.94     1961.76     58.94 o 
   4  -4   8      182.12      205.46     16.24 o 
   5  -4   8      109.75      106.19     10.83 o 
  -7  -3   8        0.11        8.25     13.85 o 
  -5  -3   8      278.16      287.27     27.63 o 
  -4  -3   8      510.78      485.87     29.29 o 
  -3  -3   8      583.56      599.78     31.44 o 
  -2  -3   8       77.64       89.10     15.80 o 
  -1  -3   8      209.46      207.28     18.49 o 
   0  -3   8     1535.75     1545.60     43.57 o 
   1  -3   8      791.31      879.72     38.96 o 
   2  -3   8      214.91      231.80     23.86 o 
   3  -3   8     1209.10     1265.16     45.43 o 
   4  -3   8      186.06      198.30     24.32 o 
   5  -3   8        1.21       10.07     22.99 o 
  -7  -2   8       21.67       11.46     31.81 o 
  -6  -2   8       57.54       66.60     42.97 o 
  -5  -2   8      749.11      858.58     63.65 o 
  -4  -2   8      196.15      192.60     15.24 o 
  -3  -2   8      269.31      254.30     30.95 o 
  -2  -2   8      463.47      497.80     38.43 o 
  -1  -2   8     4950.62     4900.59    102.51 o 
   0  -2   8       17.85       30.28     13.05 o 
   1  -2   8     1126.59     1082.50     38.50 o 
   2  -2   8      306.83      302.21     26.80 o 
   3  -2   8        3.64       -0.46      8.52 o 
   4  -2   8      112.09      130.21     18.85 o 
   5  -2   8      241.80      402.80     92.61 o 
   6  -2   8      546.93      966.43     64.88 o 
  -7  -1   8        0.17       -3.21     29.12 o 
  -5  -1   8       44.93       60.47     25.74 o 
  -4  -1   8     2245.91     2341.34     68.92 o 
  -3  -1   8     1735.00     1783.60     70.71 o 
  -2  -1   8       24.68       49.93     15.71 o 
  -1  -1   8     1355.62     1315.59     49.20 o 
   2  -1   8     5741.85     5772.49    217.82 o 
   3  -1   8      174.68      158.74     10.87 o 
   4  -1   8      463.44      467.11     18.69 o 
   5  -1   8      113.16      181.11     66.70 o 
   6  -1   8        8.79       23.26     58.08 o 
  -6   0   8        0.42      -20.48     32.90 o 
  -5   0   8      155.73      166.69     29.62 o 
  -4   0   8      290.75      315.16     29.99 o 
  -2   0   8       56.33       79.42     23.36 o 
  -1   0   8      333.31      381.50     32.93 o 
   0   0   8      372.46      399.72     24.32 o 
   1   0   8     1333.92     1249.86     29.26 o 
   2   0   8      148.31      136.08     14.02 o 
   3   0   8      804.04      875.95     22.63 o 
   4   0   8      738.26     1114.97    106.39 o 
   5   0   8      202.11      281.04     75.71 o 
  -6   1   8      238.95      304.26     25.15 o 
  -5   1   8      223.93      195.42     24.75 o 
  -4   1   8      499.91      413.67     31.34 o 
  -3   1   8       73.98       75.35     11.03 o 
  -2   1   8      351.56      439.18     46.75 o 
  -1   1   8     1393.10     1437.89     47.02 o 
   0   1   8     1080.16     1020.74     48.01 o 
   1   1   8     2238.12     2040.35     58.31 o 
   2   1   8     1034.75      992.64     29.42 o 
   3   1   8       35.44       38.60      5.04 o 
   6   1   8      260.49      141.91     12.33 o 
  -6   2   8      517.17      535.60     34.43 o 
  -5   2   8      231.77      218.08     36.05 o 
  -3   2   8      254.34      277.79     26.80 o 
  -2   2   8        4.13        5.17      9.11 o 
  -1   2   8      228.22      206.26     36.68 o 
   0   2   8      756.86      711.01     53.21 o 
   1   2   8     8616.49     9223.56    174.15 o 
   2   2   8     3029.45     3008.08     91.55 o 
   3   2   8       29.35       37.74     12.16 o 
   4   2   8      370.63      373.15     13.82 o 
   5   2   8      647.08      765.38     92.61 o 
   6   2   8        5.47        0.46      6.13 o 
   7   2   8       28.21       33.20      6.96 o 
  -4   3   8      139.13      158.91     47.05 o 
  -3   3   8      305.36      302.67     25.71 o 
  -2   3   8       39.21       55.47     18.99 o 
  -1   3   8      504.31      558.56     28.83 o 
   0   3   8      840.33      983.60     47.31 o 
   1   3   8      226.90      234.55     23.79 o 
   2   3   8     1797.95     1780.95     48.74 o 
   3   3   8       73.69       67.96     28.23 o 
   4   3   8      254.37      243.03     15.74 o 
   5   3   8       31.82       35.98     12.13 o 
   6   3   8       42.01       31.58      8.98 o 
   7   3   8        0.12        4.24     36.25 o 
   8   3   8       93.48      138.90     40.22 o 
  -3   4   8       87.00       90.06     19.55 o 
  -2   4   8      235.09      206.75     28.56 o 
  -1   4   8       38.97       54.21     18.92 o 
   0   4   8       36.42       37.21     22.96 o 
   1   4   8      536.01      735.26     69.78 o 
   2   4   8       54.72       63.68     12.36 o 
   3   4   8      261.28      232.20     23.39 o 
   4   4   8     1842.73     1590.17     52.05 o 
   5   4   8      490.39      550.25     41.48 o 
   6   4   8        0.08        2.15      8.81 o 
   7   4   8      111.22      166.99     33.37 o 
   8   4   8      189.71      273.05     32.93 o 
  -3   5   8       11.48       13.39     24.75 o 
  -2   5   8       59.67       30.55     16.70 o 
  -1   5   8       55.80       70.71     22.96 o 
   0   5   8      825.24      805.31     72.16 o 
   1   5   8      372.23      451.04     72.50 o 
   2   5   8       43.31       36.28     20.54 o 
   3   5   8      217.42      172.19     17.49 o 
   4   5   8      767.76      589.97     36.05 o 
   5   5   8        1.11        0.53     11.43 o 
   6   5   8       11.64       18.85     14.61 o 
   7   5   8       12.11        4.80     12.66 o 
  -1   6   8        5.09       -3.15     11.00 o 
   0   6   8      192.93      222.06     21.97 o 
   1   6   8       46.57       63.38     39.53 o 
   2   6   8      120.54      138.83     34.96 o 
   3   6   8      164.92      139.43     18.69 o 
   4   6   8       29.67       34.52     22.63 o 
   5   6   8      839.50      701.40     33.23 o 
   6   6   8      113.30      168.98     26.84 o 
   7   6   8      136.76      254.73     49.10 o 
   0   7   8       74.87      107.62     32.77 o 
   1   7   8       85.98       66.10     13.75 o 
   2   7   8        1.64       -6.56     12.99 o 
   3   7   8      471.95      463.10     44.37 o 
   4   7   8      108.28       79.02     24.05 o 
   5   7   8     1003.94      977.83     51.82 o 
   6   7   8      810.23     1301.01     72.93 o 
   3   8   8       11.93       -2.85     12.29 o 
   4   8   8       13.67        6.59     53.48 o 
  -4  -7   9       43.39       26.31     12.62 o 
  -3  -7   9      123.15      129.32     28.53 o 
  -1  -7   9       30.47       26.57     13.62 o 
   0  -7   9        5.86       17.66     55.30 o 
   1  -7   9       88.50      104.10     39.76 o 
  -5  -6   9      190.46      202.18     36.55 o 
  -4  -6   9       25.53       18.72     18.82 o 
  -3  -6   9      111.67      121.63     33.56 o 
  -2  -6   9      202.34      229.58     40.06 o 
  -1  -6   9       40.40       54.47     25.28 o 
   0  -6   9       58.49       57.45     15.94 o 
   1  -6   9       31.24       46.32     21.74 o 
   2  -6   9       88.41       89.33     27.67 o 
  -6  -5   9      136.31      171.07     17.13 o 
  -5  -5   9      586.40      621.32     48.64 o 
  -4  -5   9       93.95       68.09     18.39 o 
  -3  -5   9      202.73      201.22     27.24 o 
  -2  -5   9      133.72      182.40     37.34 o 
  -1  -5   9        7.47        3.78     12.13 o 
   0  -5   9      156.05      177.73     18.55 o 
   1  -5   9       48.33       88.13     26.27 o 
   2  -5   9      307.61      270.83     32.17 o 
   3  -5   9      333.48      287.56     30.42 o 
   4  -5   9       33.64       47.98     13.25 o 
  -7  -4   9      214.50      294.79     44.00 o 
  -6  -4   9       13.83       32.80     21.74 o 
  -5  -4   9     1513.51     1484.41     67.19 o 
  -4  -4   9      317.10      324.64     36.58 o 
  -3  -4   9       51.17       66.50     17.10 o 
  -2  -4   9       15.29        8.71     13.39 o 
  -1  -4   9     1358.35     1406.97     72.96 o 
   0  -4   9       32.33       33.96     14.74 o 
   1  -4   9     1139.82     1087.11     33.76 o 
   2  -4   9      398.69      394.95     32.14 o 
   3  -4   9      408.70      390.44     28.86 o 
   4  -4   9      199.02      221.00     16.57 o 
   5  -4   9       13.77       82.73     48.74 o 
  -7  -3   9        5.61        7.75     16.83 o 
  -6  -3   9      116.30      128.39     36.48 o 
  -5  -3   9       28.75       29.39     24.12 o 
  -4  -3   9      206.69      204.70     17.79 o 
  -3  -3   9       11.55       21.60     11.23 o 
  -2  -3   9      975.51      981.77     57.25 o 
  -1  -3   9       23.23       23.96     10.90 o 
   0  -3   9      983.71     1037.64     37.01 o 
   1  -3   9      242.98      238.36     16.43 o 
   2  -3   9     1007.49      940.79     40.36 o 
   3  -3   9      568.11      509.76     31.24 o 
   4  -3   9       92.82      105.26     69.98 o 
   5  -3   9      240.81      196.08     28.30 o 
  -7  -2   9       20.13       17.79     17.69 o 
  -6  -2   9       29.36       35.22     21.67 o 
  -5  -2   9       71.13       77.63     16.77 o 
  -4  -2   9      209.75      205.56     16.27 o 
  -3  -2   9      597.20      634.90     46.29 o 
  -2  -2   9      148.95      133.46     18.36 o 
  -1  -2   9      107.67      101.89     20.87 o 
   0  -2   9      730.22      780.65     29.42 o 
   1  -2   9        6.10       15.37      9.34 o 
   2  -2   9       33.52       27.07     12.62 o 
   3  -2   9       79.59       94.40     19.55 o 
   4  -2   9        9.01       12.43     11.93 o 
   5  -2   9       83.12      138.33     76.64 o 
   6  -2   9       16.51        7.75     12.96 o 
  -7  -1   9       28.59       81.08     31.87 o 
  -6  -1   9      513.88      638.05     55.27 o 
  -5  -1   9       69.09       75.15     26.34 o 
  -4  -1   9      948.09      782.61     41.48 o 
  -3  -1   9      460.18      496.60     40.03 o 
  -2  -1   9     1391.78     1491.13     59.91 o 
  -1  -1   9       50.68       91.02     18.79 o 
   0  -1   9     4676.33     4661.13     86.58 o 
   1  -1   9     1279.43     1296.34    115.11 o 
   3  -1   9      114.85      122.36     10.50 o 
   5  -1   9      490.20      619.92     97.74 o 
   6  -1   9       50.11      146.48     61.10 o 
  -6   0   9       38.85       76.41     38.96 o 
  -5   0   9      418.52      410.95     36.02 o 
  -4   0   9     1223.66     1089.26     48.31 o 
  -3   0   9      131.88      108.01     19.71 o 
  -2   0   9      332.75      410.39     43.37 o 
  -1   0   9     1823.24     2132.96     74.38 o 
   1   0   9      299.68      315.83     17.73 o 
   2   0   9       37.24       23.33     10.60 o 
   3   0   9     1285.77     1322.02     31.11 o 
  -6   1   9       60.65       55.80     24.15 o 
  -4   1   9      384.35      291.54     27.50 o 
  -3   1   9      282.83      287.46     17.56 o 
  -2   1   9      527.10      587.35     54.60 o 
  -1   1   9     1006.13     1058.58     59.67 o 
   0   1   9     4467.53     3899.36    103.81 o 
   1   1   9       24.03       23.13     12.46 o 
   2   1   9      768.86      723.43     28.06 o 
   3   1   9       57.55       57.45      6.49 o 
   6   1   9      516.84      253.01     15.64 o 
  -5   2   9      112.83      104.87     30.28 o 
  -3   2   9        4.06        9.51     11.36 o 
  -2   2   9      338.10      304.56     28.49 o 
  -1   2   9     1080.25      992.15     63.32 o 
   0   2   9      306.92      278.19     42.51 o 
   1   2   9       94.06      101.82     28.83 o 
   2   2   9      461.05      417.84     45.62 o 
   3   2   9      402.53      436.37     27.70 o 
   4   2   9      177.70      189.85     11.17 o 
   6   2   9       75.57       70.84      8.15 o 
   7   2   9       46.18       48.64      7.52 o 
  -4   3   9        0.01        1.59     26.11 o 
  -3   3   9        9.41        5.67     10.57 o 
  -2   3   9       81.85       92.84     23.39 o 
  -1   3   9       18.97       18.89     12.79 o 
   0   3   9     1023.59     1139.62     51.99 o 
   1   3   9       27.25       33.53     14.55 o 
   2   3   9       78.26      109.90     15.31 o 
   3   3   9      979.64      895.63     71.90 o 
   4   3   9      344.23      316.82     17.96 o 
   5   3   9        5.19       19.61      9.34 o 
   6   3   9       27.16       23.59      8.58 o 
   7   3   9        0.01       20.48     37.51 o 
   8   3   9      125.80      155.76     40.42 o 
  -3   4   9        8.45        0.56     14.74 o 
  -2   4   9      134.59      120.21     24.85 o 
  -1   4   9        4.41       11.86     17.23 o 
   0   4   9      158.36      164.47     29.85 o 
   1   4   9     1341.37     1505.12     69.51 o 
   2   4   9      329.98      322.02     19.85 o 
   3   4   9      259.72      197.57     20.44 o 
   4   4   9      283.73      233.33     26.87 o 
   5   4   9       99.94      155.83     25.51 o 
   6   4   9      130.54      129.39     15.80 o 
   7   4   9       55.84      126.44     24.45 o 
   8   4   9       25.09       57.78     22.93 o 
  -3   5   9       65.37       62.36     29.89 o 
  -2   5   9       57.29       36.28     16.53 o 
  -1   5   9       71.68       89.56     25.12 o 
   0   5   9       79.26       84.36     43.44 o 
   1   5   9      109.82      148.93     57.09 o 
   2   5   9      376.37      305.32     33.50 o 
   3   5   9       28.12       23.99     12.92 o 
   4   5   9      367.93      319.60     28.93 o 
   5   5   9       83.48       72.96     15.84 o 
   6   5   9      201.19      155.79     24.85 o 
   7   5   9        7.24        5.27     12.29 o 
  -1   6   9        0.61       60.14     13.75 o 
   0   6   9      589.70      596.14     37.37 o 
   1   6   9       32.14       39.20     15.08 o 
   2   6   9      222.16      286.27     42.94 o 
   3   6   9      190.65      172.66     19.18 o 
   4   6   9      262.12      252.08     32.07 o 
   5   6   9      485.69      410.06     27.93 o 
   6   6   9       41.38       44.30     27.80 o 
   7   6   9      144.85      178.69     44.63 o 
   0   7   9       68.64      212.42     41.32 o 
   1   7   9      394.37      386.96     30.35 o 
   2   7   9      194.01      173.22     22.80 o 
   3   7   9      130.33       62.49     26.57 o 
   4   7   9       80.00       89.86     26.74 o 
   6   7   9      270.91      337.03     48.11 o 
  -5  -7  10       10.46       14.41     20.44 o 
  -4  -7  10        6.28       -0.43     10.24 o 
  -3  -7  10       87.17       39.93     12.82 o 
  -2  -7  10      249.37      253.07     33.10 o 
  -1  -7  10       27.63      127.30     18.99 o 
   0  -7  10      254.71      433.62     73.29 o 
   1  -7  10      169.46      233.16     42.87 o 
  -5  -6  10      145.32      192.07     35.49 o 
  -4  -6  10      310.72      466.52    115.77 o 
  -3  -6  10       81.38       52.25     20.34 o 
  -2  -6  10       42.50       18.89     26.24 o 
  -1  -6  10       29.16       23.86     15.41 o 
   0  -6  10      199.97      248.67     20.31 o 
   1  -6  10       66.98       85.45     24.39 o 
   2  -6  10        6.61       -3.64     22.17 o 
  -6  -5  10        7.77       20.94     13.22 o 
  -5  -5  10       94.89      144.20     28.53 o 
  -4  -5  10     1244.51     1291.87     69.12 o 
  -3  -5  10      777.23      686.76     42.81 o 
  -2  -5  10       75.51       69.22     25.31 o 
  -1  -5  10        6.45        5.33     12.72 o 
   0  -5  10      693.90      687.42     29.99 o 
   1  -5  10      108.58      105.99     26.61 o 
   2  -5  10      278.44      290.35     34.59 o 
   3  -5  10       71.44      184.98     66.63 o 
   4  -5  10       97.83      105.63     15.01 o 
  -7  -4  10       15.62       23.06     17.33 o 
  -6  -4  10       29.79       49.97     24.85 o 
  -5  -4  10      562.98      660.35     49.30 o 
  -4  -4  10       40.84       49.07     26.51 o 
  -3  -4  10        0.45        2.12     11.00 o 
  -2  -4  10       65.40       46.68     21.37 o 
  -1  -4  10        5.94       18.55     24.52 o 
   0  -4  10      140.70      148.07     15.87 o 
   1  -4  10       33.25       29.72     11.80 o 
   2  -4  10      404.78      439.22     29.82 o 
   3  -4  10      260.99      287.23     22.93 o 
   4  -4  10        0.15        9.94     11.13 o 
   5  -4  10       35.15       43.07     15.27 o 
  -7  -3  10       98.41       58.98     23.72 o 
  -6  -3  10      106.34       52.62     26.01 o 
  -5  -3  10       46.56       45.19     27.57 o 
  -4  -3  10      276.92      257.15     19.61 o 
  -3  -3  10      241.59      224.11     18.22 o 
  -2  -3  10     1364.65     1503.13     72.16 o 
  -1  -3  10        3.97        5.60     10.07 o 
   0  -3  10      939.89      957.49     36.31 o 
   1  -3  10      450.34      454.85     21.27 o 
   2  -3  10      582.58      515.32     32.07 o 
   3  -3  10      123.69      123.16     22.13 o 
   4  -3  10       27.79       36.21     63.91 o 
   5  -3  10      138.57      106.69     18.52 o 
  -7  -2  10       45.02       22.53     17.79 o 
  -6  -2  10      122.82       89.69     26.31 o 
  -5  -2  10      167.11      185.84     26.41 o 
  -4  -2  10       14.79       10.67     10.90 o 
  -3  -2  10     1087.92     1058.78     29.95 o 
  -2  -2  10      171.36      146.58     19.12 o 
  -1  -2  10      118.96      133.23     16.30 o 
   0  -2  10      310.52      303.10     20.18 o 
   1  -2  10      267.74      255.09     22.17 o 
   3  -2  10      117.87      106.52     19.48 o 
   4  -2  10     1118.52     1055.00     41.45 o 
   5  -2  10      711.39      934.36    125.34 o 
   6  -2  10      271.94      200.59     20.48 o 
  -5  -1  10        5.97        7.72     23.23 o 
  -4  -1  10      168.34      146.05     25.88 o 
  -3  -1  10      967.37     1082.33     55.73 o 
  -2  -1  10     1276.54     1438.55     61.96 o 
  -1  -1  10      810.22      963.58     46.29 o 
   1  -1  10      776.35      728.60     32.04 o 
   3  -1  10      314.08      344.39     24.72 o 
   4  -1  10      257.08      261.39     14.45 o 
   5  -1  10      586.68      875.12    113.95 o 
  -5   0  10      445.10      367.18     36.05 o 
  -4   0  10       33.30       39.59     20.44 o 
  -3   0  10      708.46      662.67     37.54 o 
  -2   0  10     1799.82     2300.32     97.25 o 
  -1   0  10     2201.33     2383.68     79.75 o 
   0   0  10     1498.68     1564.56     38.70 o 
   1   0  10     1569.97     1573.57     37.77 o 
   2   0  10       48.41       54.14      9.77 o 
   3   0  10      561.76      575.63     23.29 o 
   5   0  10      630.76      431.63     19.75 o 
  -6   1  10      327.47      316.09     32.67 o 
  -4   1  10       15.65        4.61     15.21 o 
  -3   1  10      306.01      352.31     19.55 o 
  -2   1  10      279.96      335.61     44.73 o 
  -1   1  10      194.79      175.77     30.52 o 
   0   1  10      382.42      255.52     36.65 o 
   2   1  10      504.95      593.92     27.14 o 
   3   1  10     1197.59     1179.41     26.71 o 
   4   1  10      649.05      624.40     19.75 o 
   6   1  10      739.90      897.88     52.78 o 
  -5   2  10      153.56      173.52     34.13 o 
  -3   2  10       14.30       25.12     14.88 o 
  -2   2  10      611.86      529.14     34.49 o 
  -1   2  10      257.47      245.78     19.12 o 
   0   2  10     1275.35     1360.82     78.86 o 
   1   2  10      151.87      190.75     34.76 o 
   2   2  10       90.49       89.56     14.02 o 
   3   2  10      270.26      272.22     17.00 o 
   4   2  10       20.32       26.08      8.71 o 
   6   2  10       72.59       74.82      8.12 o 
   7   2  10        4.44       22.86     30.42 o 
  -4   3  10      117.51       92.74     34.46 o 
  -3   3  10       41.65       54.40     16.14 o 
  -1   3  10       26.07       19.81     14.18 o 
   0   3  10      130.60      140.29     23.29 o 
   1   3  10        3.84        8.98     12.99 o 
   2   3  10     1006.65      978.73     37.84 o 
   3   3  10      633.26      590.64     28.43 o 
   4   3  10      561.38      573.04     23.33 o 
   5   3  10        2.43        1.92      7.72 o 
   7   3  10       84.34       33.17     42.74 o 
   8   3  10       83.86       85.19     35.12 o 
  -3   4  10       92.89       87.47     19.05 o 
  -2   4  10       54.54       41.71     19.55 o 
  -1   4  10      470.11      517.97     51.46 o 
   0   4  10      396.05      400.12     53.38 o 
   1   4  10        6.86       20.18     26.01 o 
   2   4  10       76.49       88.73     14.08 o 
   3   4  10      307.02      342.80     19.65 o 
   4   4  10     1253.85     1238.79     49.00 o 
   5   4  10      230.91      214.21     28.06 o 
   6   4  10      216.34      172.86     27.30 o 
   7   4  10      126.59      202.38     25.02 o 
  -3   5  10       89.91       45.82     28.43 o 
  -2   5  10       21.71        2.39     14.98 o 
  -1   5  10       98.77       93.40     17.03 o 
   1   5  10      125.59      128.86     54.44 o 
   2   5  10      111.74       96.48     24.42 o 
   3   5  10      237.63      215.10     19.88 o 
   4   5  10        6.25       17.46     15.37 o 
   5   5  10       35.87       34.33     13.85 o 
   6   5  10       27.95       30.81     19.15 o 
   7   5  10       88.66       87.01     13.39 o 
  -1   6  10      777.27      524.73     43.04 o 
   0   6  10        9.75       -2.29     14.94 o 
   1   6  10       82.98       77.23     17.03 o 
   2   6  10       38.16       48.94     28.10 o 
   3   6  10      128.50      141.25     17.59 o 
   4   6  10      715.49      712.43     47.15 o 
   5   6  10       91.49      141.18     19.18 o 
   6   6  10      334.43      273.55     33.30 o 
   7   6  10      224.89      290.31     47.38 o 
   0   7  10       30.16       30.09     11.66 o 
   1   7  10      101.75      108.18     19.98 o 
   2   7  10      136.24      123.92     22.40 o 
   3   7  10      221.06      214.77     37.11 o 
   4   7  10      144.81       90.22     25.12 o 
   6   7  10      184.90      386.70     90.09 o 
  -4  -7  11        0.02        0.53      9.64 o 
  -3  -7  11        6.46        4.11     10.57 o 
  -2  -7  11        2.62       -1.13      9.84 o 
  -1  -7  11       76.04       57.65     23.59 o 
   0  -7  11      257.76      380.21     66.90 o 
  -5  -6  11       23.62       53.15     76.14 o 
  -4  -6  11       84.95      158.15     92.77 o 
  -3  -6  11      202.46      176.07     27.17 o 
  -2  -6  11       24.23       16.73     17.53 o 
  -1  -6  11       71.09       71.14     16.63 o 
   0  -6  11      612.75      565.88     45.56 o 
   1  -6  11        8.63       15.87     21.30 o 
   2  -6  11       81.35       86.01     23.06 o 
  -6  -5  11       81.56      118.12     21.54 o 
  -5  -5  11      405.19      441.14     37.87 o 
  -3  -5  11      376.38      355.85     46.75 o 
  -2  -5  11       53.48       49.67     17.93 o 
  -1  -5  11      128.65      137.14     23.39 o 
   0  -5  11        2.51        5.80     10.64 o 
   1  -5  11       25.26       70.97     25.45 o 
   2  -5  11       71.71       68.29     25.71 o 
   3  -5  11       86.87      127.10     20.71 o 
  -6  -4  11      275.13      451.81    103.08 o 
  -5  -4  11       33.20       34.16     27.50 o 
  -4  -4  11      111.17      122.79     22.73 o 
  -3  -4  11      359.63      329.98     29.06 o 
  -2  -4  11      110.03       85.05     26.44 o 
  -1  -4  11        6.66       -1.79     25.51 o 
   0  -4  11      453.26      443.29     26.67 o 
   1  -4  11        4.61       20.01     18.95 o 
   2  -4  11      267.29      244.36     28.73 o 
   3  -4  11       65.94       60.17     16.07 o 
   4  -4  11        7.95        5.37     10.70 o 
  -7  -3  11       13.41        2.92     14.11 o 
  -6  -3  11      174.60      147.08     37.67 o 
  -5  -3  11      319.98      354.43     40.22 o 
  -4  -3  11      197.48      213.84     19.42 o 
  -3  -3  11       15.23       22.37     13.68 o 
  -2  -3  11      136.07      165.60     28.23 o 
  -1  -3  11     1111.06     1104.67     42.15 o 
   0  -3  11      131.18      133.36     15.34 o 
   1  -3  11       17.27       10.40     10.44 o 
   2  -3  11       53.17       49.04     19.02 o 
   3  -3  11       88.97      136.64     74.19 o 
   4  -3  11       47.38       87.67     70.51 o 
   5  -3  11       26.98       31.05     16.17 o 
  -6  -2  11      198.34      132.90     28.16 o 
  -5  -2  11      520.14      508.23     37.84 o 
  -4  -2  11       29.48       23.43     11.93 o 
  -3  -2  11     4626.33     4498.25     60.77 o 
  -2  -2  11       33.88       29.89     19.28 o 
  -1  -2  11      258.76      263.77     21.27 o 
   0  -2  11      383.45      419.50     33.86 o 
   1  -2  11      308.33      301.84     23.99 o 
   2  -2  11      301.38      254.33     21.24 o 
   3  -2  11      327.38      364.10     31.71 o 
   4  -2  11       16.39       -1.19     12.89 o 
   5  -2  11      334.02      306.32     26.54 o 
   6  -2  11       12.69       58.05    100.20 o 
  -6  -1  11      111.97       77.33     25.18 o 
  -5  -1  11       76.98       65.90     25.21 o 
  -4  -1  11       80.05      110.63     27.73 o 
  -3  -1  11       73.15       88.96     19.71 o 
  -2  -1  11       50.19       65.24     20.05 o 
  -1  -1  11      943.84     1006.92     37.18 o 
   0  -1  11       52.15       60.60     17.13 o 
   1  -1  11      218.15      185.28     18.85 o 
   2  -1  11      509.50      537.39     84.09 o 
   3  -1  11       67.34       52.12     13.68 o 
   4  -1  11      217.00      218.48     14.51 o 
  -5   0  11      122.68      127.60     26.87 o 
  -4   0  11       83.53       53.08     21.14 o 
  -3   0  11      589.09      463.54     32.11 o 
   0   0  11       34.61       25.28     15.44 o 
   1   0  11     2570.72     2468.80     40.75 o 
   2   0  11      381.88      398.33     18.29 o 
   3   0  11      212.47      207.78     53.91 o 
  -6   1  11      199.75      233.92     29.75 o 
  -4   1  11      148.17      131.90     22.03 o 
  -3   1  11       87.81       79.42     14.51 o 
  -2   1  11        3.84        8.71     12.96 o 
  -1   1  11      387.26      420.76     42.31 o 
   0   1  11      106.25      152.81     35.88 o 
   1   1  11      430.16      420.16     31.94 o 
   2   1  11     2798.56     2980.81     60.67 o 
   3   1  11      268.01      305.22     15.97 o 
   4   1  11      156.97      203.04     10.30 o 
   6   1  11     1199.27     1736.19     69.48 o 
  -5   2  11      166.15      182.90     34.56 o 
  -3   2  11       38.87       38.27     16.96 o 
  -2   2  11       17.25       22.56     19.22 o 
  -1   2  11       30.38       42.68     14.58 o 
   0   2  11      811.51      889.46     35.35 o 
   1   2  11      240.41      293.56     38.93 o 
   2   2  11       49.17       38.50     11.73 o 
   3   2  11      580.18      644.54     25.05 o 
   4   2  11      230.37      243.40     16.67 o 
   6   2  11       56.76       67.13     24.52 o 
   7   2  11      216.07      327.06     50.26 o 
  -4   3  11       20.78       62.49     34.66 o 
  -3   3  11       24.51       27.30     14.21 o 
  -2   3  11      553.06      580.03     49.30 o 
  -1   3  11        2.30        8.98     16.86 o 
   0   3  11       97.12       84.26     17.63 o 
   1   3  11     1091.12     1261.39     51.16 o 
   2   3  11     1321.03     1388.19     33.53 o 
   3   3  11       11.92        8.45     15.87 o 
   4   3  11      453.50      430.73     21.70 o 
   5   3  11       75.18       72.63     12.89 o 
   6   3  11       27.76       51.85     40.29 o 
   7   3  11        3.21       16.63     38.53 o 
  -3   4  11        4.24        0.17     14.71 o 
  -2   4  11       22.27       27.07     18.65 o 
  -1   4  11      100.48       91.55     30.38 o 
   0   4  11      128.55      157.65     43.64 o 
   1   4  11        7.53       17.69     42.44 o 
   2   4  11       77.05       81.18     14.11 o 
   3   4  11        8.86        1.99      7.99 o 
   4   4  11      349.74      301.68     30.35 o 
   5   4  11      172.34      229.22     28.53 o 
   6   4  11       61.84       40.99     23.23 o 
   7   4  11        0.90       13.09     25.35 o 
  -3   5  11       75.92        2.39     21.21 o 
  -2   5  11       19.09       16.04     15.90 o 
  -1   5  11       77.20       75.15     14.21 o 
   1   5  11      336.12      355.42     64.68 o 
   2   5  11      320.70      258.67     33.03 o 
   3   5  11      686.57      630.89     43.14 o 
   4   5  11      110.20      101.79     20.68 o 
   5   5  11      428.01      315.56     24.29 o 
   6   5  11      394.46      324.41     29.02 o 
   7   5  11      330.67      425.17     33.76 o 
  -1   6  11       17.79      133.53     35.55 o 
   0   6  11       45.22       48.51     17.26 o 
   1   6  11      163.01      131.71     21.14 o 
   2   6  11       20.76       12.72     15.90 o 
   3   6  11       94.10      104.83     27.53 o 
   4   6  11       27.00        7.19     22.70 o 
   5   6  11      116.71      132.33     19.05 o 
   6   6  11      337.26      324.61     34.16 o 
   0   7  11        3.70        8.08      9.44 o 
   1   7  11        0.13       -0.10     10.21 o 
   2   7  11        2.88        2.85     12.06 o 
   3   7  11        6.44       12.19     20.91 o 
  -4  -7  12       11.00        1.89      9.67 o 
  -3  -7  12        2.11       -6.23      8.81 o 
  -2  -7  12        0.19        2.72     10.37 o 
  -1  -7  12        2.72       -3.71     16.80 o 
   0  -7  12       51.71       76.47     48.01 o 
  -5  -6  12       46.88       72.36     72.23 o 
  -4  -6  12      166.88      168.22     35.42 o 
  -3  -6  12       64.79       39.53     28.49 o 
  -2  -6  12      952.35      336.87     47.35 o 
  -1  -6  12      172.05      265.56     91.12 o 
   0  -6  12       10.42       10.87     21.87 o 
   1  -6  12      284.42      305.16     29.52 o 
   2  -6  12       49.92       58.68     22.23 o 
  -6  -5  12      363.03      614.39     94.99 o 
  -5  -5  12      539.24      541.23     45.99 o 
  -4  -5  12      214.28      194.79     23.72 o 
  -3  -5  12      197.45      219.87     42.21 o 
  -2  -5  12      349.97      387.96     50.43 o 
  -1  -5  12      277.15      350.48     31.41 o 
   0  -5  12       92.91      102.12     18.19 o 
   1  -5  12       20.89       31.84     21.67 o 
   2  -5  12       57.11       72.56     25.02 o 
   3  -5  12       26.97       21.87     19.68 o 
  -6  -4  12       49.49       58.81     76.47 o 
  -5  -4  12      885.71     1175.01     55.73 o 
  -4  -4  12      186.67      196.08     25.41 o 
  -3  -4  12       93.67       80.65     18.02 o 
  -2  -4  12        0.22        8.91     15.77 o 
  -1  -4  12      253.07      225.67     25.21 o 
   0  -4  12      118.65      119.05     18.12 o 
   1  -4  12      460.97      462.87     36.81 o 
   2  -4  12      132.97      145.52     24.58 o 
   3  -4  12      102.28       82.01     13.92 o 
   4  -4  12      148.95      110.33     14.15 o 
  -6  -3  12      148.19       98.34     30.05 o 
  -5  -3  12       23.09        4.74     23.92 o 
  -4  -3  12      115.59      132.40     17.10 o 
  -3  -3  12     1379.53     1393.99     46.95 o 
  -2  -3  12      189.64      180.48     31.05 o 
  -1  -3  12      302.91      298.70     24.22 o 
   0  -3  12      113.49       96.38     14.05 o 
   1  -3  12       22.58       22.23     10.64 o 
   2  -3  12       69.87       56.62     19.52 o 
   3  -3  12      320.09      435.21     98.04 o 
   4  -3  12       26.64       53.51     65.11 o 
   5  -3  12       18.43       16.67     14.21 o 
  -6  -2  12      141.87       91.58     25.18 o 
  -5  -2  12      116.94      103.84     22.56 o 
  -4  -2  12       62.12       65.97     13.62 o 
  -3  -2  12      264.79      290.81     19.25 o 
  -2  -2  12       63.58       66.40     24.68 o 
  -1  -2  12        6.65        2.29      8.15 o 
   0  -2  12      317.35      328.82     31.24 o 
   1  -2  12       25.31       20.71     10.47 o 
   2  -2  12      222.73      206.82     20.58 o 
   3  -2  12      141.30      115.67     22.43 o 
   4  -2  12        5.57        1.29     12.43 o 
   5  -2  12      221.49      244.52     21.30 o 
   6  -2  12      372.94      697.95    130.71 o 
  -5  -1  12       97.03       89.39     24.65 o 
  -4  -1  12      230.63      239.26     31.94 o 
  -3  -1  12      208.39      214.60     29.62 o 
  -2  -1  12      361.90      351.78     31.01 o 
  -1  -1  12     1009.64     1079.39     40.03 o 
   0  -1  12      929.25      984.99     51.06 o 
   1  -1  12      448.68      461.02     27.96 o 
   3  -1  12      244.10      239.79     24.19 o 
   4  -1  12      486.16      503.73     16.20 o 
   5  -1  12       56.46       82.34     37.44 o 
  -5   0  12       44.63       87.21     25.28 o 
  -4   0  12       98.50      102.18     25.88 o 
  -3   0  12      546.22      504.19     35.62 o 
  -2   0  12       31.83       57.82     17.76 o 
   0   0  12    16032.85    16510.48    201.85 o 
   1   0  12     1205.37     1303.23     31.51 o 
   2   0  12     1824.35     1995.79     39.40 o 
   4   0  12      298.98      336.67     16.14 o 
   6   0  12      219.40      291.90     51.59 o 
  -4   1  12      976.60      922.40     47.71 o 
  -3   1  12      271.95      275.67     21.27 o 
  -2   1  12      319.59      370.96     24.62 o 
  -1   1  12      440.28      511.35     48.11 o 
   0   1  12     1666.15     1681.82     84.09 o 
   1   1  12     1195.99     1278.62     33.63 o 
   2   1  12     1241.27     1331.86     45.59 o 
   3   1  12      664.24      653.16     24.45 o 
   4   1  12     1110.42     1126.93     25.48 o 
   5   1  12       39.90       86.81     79.79 o 
   6   1  12      754.08     1136.64     77.93 o 
  -4   2  12      206.41      237.30     42.25 o 
  -3   2  12       13.11       16.30     14.61 o 
  -2   2  12      246.68      226.70     27.57 o 
  -1   2  12       47.31       38.27     14.98 o 
   0   2  12        7.27        8.28      9.51 o 
   1   2  12      134.69      125.14     22.90 o 
   2   2  12       35.89       35.98     11.96 o 
   3   2  12     1079.37     1081.74     30.68 o 
   4   2  12      185.23      201.15     16.07 o 
   5   2  12      788.55      495.67     20.31 o 
   6   2  12       59.49       83.20     24.58 o 
   7   2  12      125.85       99.80     35.98 o 
  -4   3  12       76.23       30.95     28.23 o 
  -3   3  12       24.92       29.79     14.51 o 
  -2   3  12       33.15       39.30     19.95 o 
  -1   3  12     1096.29     1194.62     75.94 o 
   0   3  12      658.47      690.20     36.41 o 
   1   3  12      297.32      316.26     19.78 o 
   2   3  12      152.11      145.12     15.61 o 
   3   3  12      246.66      227.73     25.18 o 
   4   3  12      178.99      180.81     17.30 o 
   5   3  12       43.73       37.67     12.96 o 
   6   3  12      234.61      202.97     48.44 o 
   7   3  12        0.47       -6.36     35.25 o 
  -3   4  12       20.39       12.19     14.88 o 
  -2   4  12       66.70       77.23     17.46 o 
  -1   4  12      259.30      244.92     40.72 o 
   0   4  12        1.23        1.09     33.90 o 
   1   4  12      254.48      252.84     35.49 o 
   2   4  12        0.26       -2.68      8.38 o 
   3   4  12       23.91       22.50     11.13 o 
   4   4  12       47.34       52.15     22.93 o 
   5   4  12     1732.05     1678.34     66.30 o 
   6   4  12       43.08       46.32     21.90 o 
   7   4  12      441.38      605.38     45.29 o 
  -2   5  12       31.42       54.80     31.34 o 
  -1   5  12       23.80       21.24     13.02 o 
   1   5  12      144.16      206.59     43.90 o 
   2   5  12      424.00      392.83     38.47 o 
   3   5  12      396.67      339.12     34.99 o 
   4   5  12     1183.61     1066.66     51.52 o 
   5   5  12      653.94      522.48     23.69 o 
   6   5  12      134.30      113.45     21.57 o 
   7   5  12      422.03      666.51     39.83 o 
  -1   6  12      130.99      101.09     18.29 o 
   0   6  12       27.84       18.85     23.26 o 
   1   6  12      121.17       84.06     17.76 o 
   2   6  12      925.78      834.93     54.84 o 
   3   6  12      172.16      255.76     31.38 o 
   4   6  12      308.95      382.56     18.69 o 
   5   6  12      192.44      215.23     20.08 o 
   6   6  12       37.17       29.22     23.09 o 
   1   7  12       39.38       28.36     13.52 o 
   2   7  12       11.80        2.62     12.13 o 
  -4  -7  13        1.12       -3.45      8.15 o 
  -3  -7  13       12.61        7.65      9.41 o 
  -2  -7  13        2.07        6.99     10.21 o 
  -1  -7  13        0.02       20.94     19.45 o 
  -5  -6  13       43.63       69.94     69.02 o 
  -4  -6  13      496.09      384.31     55.60 o 
  -3  -6  13       78.15       47.98     27.73 o 
  -2  -6  13       26.88       18.82     23.06 o 
  -1  -6  13      119.69      137.04     78.26 o 
   0  -6  13       40.22       35.06     21.80 o 
   1  -6  13      686.77      891.62     38.96 o 
   2  -6  13      254.97      188.56     28.23 o 
  -6  -5  13      335.81      341.34     34.89 o 
  -5  -5  13      189.97      223.12     30.35 o 
  -4  -5  13      289.06      271.76     19.05 o 
  -3  -5  13      940.71      812.40     65.14 o 
  -2  -5  13      185.35      206.55     41.28 o 
  -1  -5  13      267.61      248.86     38.40 o 
   0  -5  13       71.47       63.55     15.41 o 
   1  -5  13       37.99       48.71     22.20 o 
   2  -5  13       61.63       70.91     25.51 o 
   3  -5  13      206.58      164.28     23.99 o 
  -6  -4  13       14.25       39.63     68.98 o 
  -5  -4  13     1125.15     1171.13     65.87 o 
  -4  -4  13      195.35      170.37     33.86 o 
  -3  -4  13      144.47      149.60     24.22 o 
  -2  -4  13       12.21       13.02     17.30 o 
  -1  -4  13      181.93      137.44     23.16 o 
   0  -4  13        1.42        9.08     13.85 o 
   1  -4  13       86.56       90.12     23.66 o 
   2  -4  13       49.87       65.47     19.71 o 
   3  -4  13        8.59       15.04     12.06 o 
   4  -4  13      157.91      145.22     14.98 o 
  -6  -3  13        0.78        5.63     16.83 o 
  -5  -3  13       28.54       65.17     23.79 o 
  -4  -3  13      110.91      100.29     19.38 o 
  -3  -3  13        3.29        6.20     14.51 o 
  -2  -3  13      521.15      488.35     46.75 o 
  -1  -3  13      897.75      814.42     28.30 o 
   0  -3  13      560.98      530.20     26.14 o 
   1  -3  13        2.04        4.37     15.18 o 
   2  -3  13      552.94      481.63     33.37 o 
   3  -3  13       15.90       21.47     72.23 o 
   4  -3  13      120.44      169.48     81.18 o 
   5  -3  13       11.69       17.59     13.95 o 
  -6  -2  13       55.87       35.55     21.01 o 
  -5  -2  13      153.79      166.20     24.95 o 
  -4  -2  13        3.28        0.76     13.72 o 
  -3  -2  13      108.20      114.51     18.49 o 
  -2  -2  13       14.57       18.95     13.98 o 
  -1  -2  13      125.38      120.84     17.96 o 
   0  -2  13      191.88      188.86     26.94 o 
   1  -2  13       17.19       18.06      8.08 o 
   2  -2  13        1.33        8.91     11.66 o 
   3  -2  13        1.92       -1.19      9.44 o 
   4  -2  13       24.01       25.51     13.98 o 
   5  -2  13      270.07      260.83     25.48 o 
   6  -2  13        7.49       81.57    100.43 o 
  -5  -1  13        3.00       -2.29     22.10 o 
  -4  -1  13      228.40      239.45     30.95 o 
  -3  -1  13     1017.01      984.33     49.10 o 
  -2  -1  13      512.57      452.47     34.49 o 
  -1  -1  13       48.32       60.30     14.45 o 
   0  -1  13        9.05        8.18     12.06 o 
   1  -1  13      286.31      287.17     23.99 o 
   2  -1  13        3.27        4.64     14.55 o 
   4  -1  13      367.05      359.63     13.65 o 
   5  -1  13      258.89      342.76     49.57 o 
   6  -1  13        9.10      -11.07    102.32 o 
  -5   0  13      137.04      130.02     27.53 o 
  -4   0  13       48.40       49.07     22.99 o 
  -3   0  13      452.86      456.74     35.52 o 
  -2   0  13     1805.23     1882.27     61.53 o 
   0   0  13        7.86       21.40     15.67 o 
   1   0  13      166.73      189.52     14.98 o 
   2   0  13      149.58      170.44     21.11 o 
   4   0  13     1161.85     1323.54     37.81 o 
   6   0  13       62.59       96.88     44.40 o 
  -4   1  13      763.46      769.56     44.27 o 
  -3   1  13      153.00      147.77     17.76 o 
  -2   1  13      146.26      166.43     19.91 o 
   0   1  13       10.00       -4.17     31.01 o 
   1   1  13        0.50        5.24      7.09 o 
   2   1  13       59.84       45.69     13.52 o 
   3   1  13        6.01       10.70      5.83 o 
   4   1  13      176.36      161.09     12.06 o 
   5   1  13       79.41      148.90     83.63 o 
   6   1  13      277.53      401.18     53.97 o 
  -5   2  13      103.11       68.72     28.20 o 
  -4   2  13     1210.10     1238.72     72.26 o 
  -3   2  13      506.78      494.12     42.94 o 
  -2   2  13       22.39       33.27     12.43 o 
  -1   2  13       89.02      104.77     21.17 o 
   0   2  13       13.00        7.22     13.32 o 
   1   2  13      164.97      147.48     24.42 o 
   2   2  13       67.69       59.41     19.78 o 
   3   2  13     4656.72     4720.31     64.01 o 
   4   2  13       17.35       10.67      9.87 o 
   5   2  13       83.31       81.77      8.35 o 
   6   2  13       65.32       50.76     23.69 o 
   7   2  13       13.07        8.48     35.75 o 
  -4   3  13        0.01       12.99     23.92 o 
  -3   3  13      151.73      192.50     40.75 o 
  -2   3  13      132.55      160.99     30.18 o 
   0   3  13      140.88      152.02     21.50 o 
   1   3  13      932.33      930.38     32.74 o 
   2   3  13      221.65      182.56     17.06 o 
   3   3  13       14.11       21.17     18.19 o 
   4   3  13      292.13      262.12     20.08 o 
   5   3  13       32.18       28.93     12.19 o 
   6   3  13      279.49      303.34     53.08 o 
   7   3  13       45.61       42.91     35.12 o 
  -3   4  13        9.60       -3.88     19.18 o 
  -2   4  13       26.47       26.90     17.79 o 
  -1   4  13       49.42       30.58     27.27 o 
   0   4  13        8.55       15.31     35.62 o 
   1   4  13      191.29      240.28     35.06 o 
   2   4  13        2.45        9.24     10.44 o 
   3   4  13      483.90      514.53     37.64 o 
   4   4  13      126.97      132.60     25.71 o 
   5   4  13      342.93      377.06     32.11 o 
   6   4  13       16.05       35.09     16.67 o 
   7   4  13      353.98      469.47     40.19 o 
  -2   5  13       63.08       54.27     19.22 o 
  -1   5  13        2.16        2.22     11.76 o 
   0   5  13       72.80      120.04     24.95 o 
   1   5  13       54.15       76.64     31.97 o 
   2   5  13      491.14      445.84     41.22 o 
   3   5  13      167.90      141.74     26.90 o 
   4   5  13      333.42      262.02     29.46 o 
   5   5  13       80.69       93.47     12.23 o 
   6   5  13      117.81       82.67     19.32 o 
   7   5  13      171.20      180.18     35.42 o 
  -1   6  13        6.05       12.26     11.99 o 
   0   6  13      228.28      253.93     36.98 o 
   1   6  13      461.79      407.01     30.35 o 
   2   6  13       29.58       27.57     14.61 o 
   3   6  13       56.00       95.32     27.70 o 
   4   6  13       87.48       80.61     14.35 o 
   5   6  13      153.50      159.21     18.26 o 
   6   6  13       15.73        8.18     22.00 o 
   1   7  13       17.85       12.52     11.66 o 
   2   7  13       18.76       32.57     21.27 o 
  -3  -7  14      104.81       63.02     14.18 o 
  -2  -7  14        0.84        2.62      9.14 o 
  -1  -7  14       30.40       22.40     53.54 o 
  -5  -6  14       39.43       78.43     66.73 o 
  -4  -6  14       18.38        1.46     24.85 o 
  -3  -6  14       72.61       57.82     28.10 o 
  -2  -6  14        9.03        9.21     21.54 o 
  -1  -6  14      448.28      479.04     37.74 o 
   0  -6  14       32.47       35.62     21.07 o 
   1  -6  14      777.42     1001.72     78.10 o 
  -5  -5  14       57.92       84.36     69.88 o 
  -4  -5  14       28.54       27.67     11.80 o 
  -3  -5  14     1097.12      566.25     37.28 o 
  -2  -5  14      166.21      177.99     41.71 o 
  -1  -5  14      285.20      277.33     39.40 o 
   0  -5  14       68.66       68.12     25.31 o 
   1  -5  14       27.29       40.82     22.33 o 
   2  -5  14      129.68      182.86     25.31 o 
   3  -5  14      113.12      100.63     20.87 o 
  -6  -4  14       73.16      108.98     68.22 o 
  -5  -4  14      119.21      122.23     33.83 o 
  -4  -4  14       21.55       10.47     26.90 o 
  -3  -4  14     3172.37     3222.35     94.13 o 
  -2  -4  14      241.02      272.16     29.29 o 
  -1  -4  14       49.81       59.71     27.34 o 
   0  -4  14        7.27        9.54     14.28 o 
   1  -4  14      243.51      237.96     30.02 o 
   2  -4  14       20.28        5.33     18.06 o 
   3  -4  14       79.96       92.01     13.98 o 
   4  -4  14      223.98      196.41     16.33 o 
  -6  -3  14        5.69       -0.07     14.08 o 
  -5  -3  14      526.75      698.62     41.32 o 
  -4  -3  14       85.80       98.37     20.54 o 
  -3  -3  14       95.60      103.31     19.58 o 
  -2  -3  14      270.95      240.71     36.84 o 
  -1  -3  14       59.40       48.24     14.15 o 
   0  -3  14      158.66      152.48     17.30 o 
   1  -3  14     1134.66      940.59     44.23 o 
   2  -3  14      503.85      462.44     32.44 o 
   4  -3  14      126.09      138.83     17.56 o 
   5  -3  14       62.81       58.55     17.93 o 
  -6  -2  14       24.47       23.13     19.65 o 
  -5  -2  14       47.41       22.76     17.46 o 
  -4  -2  14       90.78       96.25     24.22 o 
  -3  -2  14      251.22      268.55     24.39 o 
  -2  -2  14       32.42       31.97     15.01 o 
  -1  -2  14        2.56        9.11     14.68 o 
   0  -2  14      115.25       89.06     22.93 o 
   1  -2  14       78.98       88.47     11.86 o 
   2  -2  14      243.74      207.61     20.94 o 
   3  -2  14       87.33       99.00     22.60 o 
   4  -2  14       84.06       98.84     17.26 o 
   5  -2  14       98.88       84.46     19.25 o 
  -5  -1  14      121.91      104.83     26.77 o 
  -4  -1  14       41.63       62.85     24.82 o 
  -3  -1  14      277.38      246.48     32.93 o 
  -2  -1  14       41.52       45.69     22.60 o 
  -1  -1  14       50.41       55.93     20.34 o 
   0  -1  14     1150.23     1181.27     59.41 o 
   1  -1  14      259.89      246.78     26.31 o 
   2  -1  14      337.27      355.12     26.11 o 
   4  -1  14       16.83       19.61      6.26 o 
   5  -1  14      391.09      528.91     55.86 o 
   6  -1  14      249.08      364.37    120.27 o 
  -5   0  14      301.03      308.54     33.86 o 
  -4   0  14      106.25      117.03     27.14 o 
  -3   0  14      195.64      177.53     27.24 o 
  -2   0  14      799.89      805.70     42.97 o 
  -1   0  14      462.37      507.83     47.02 o 
   0   0  14      259.38      266.36     30.32 o 
   1   0  14      462.77      450.05     32.27 o 
   2   0  14       27.22       38.20     11.70 o 
   4   0  14       38.65       42.34     13.85 o 
   6   0  14       15.62       23.23     41.45 o 
  -5   1  14       45.07       56.76     30.09 o 
  -4   1  14     2407.40     2173.15     55.76 o 
  -3   1  14      545.30      538.15     29.69 o 
  -2   1  14     1823.55     1887.41     62.52 o 
   0   1  14     2108.89     2291.64    104.93 o 
   1   1  14       44.30       45.99      9.24 o 
   2   1  14      386.62      432.72     20.71 o 
   3   1  14      118.39      122.76     10.70 o 
   4   1  14       22.90       19.88      9.97 o 
   5   1  14        7.00       33.99     72.96 o 
   6   1  14      584.10      797.62     51.36 o 
  -5   2  14       93.62       85.68     27.00 o 
  -4   2  14     2039.11     1566.88     79.45 o 
  -3   2  14        0.03       -1.46     13.05 o 
  -2   2  14        9.04       28.43     25.41 o 
  -1   2  14      900.39      969.38     70.28 o 
   0   2  14       17.73       15.41     14.88 o 
   1   2  14       51.79       45.92     22.73 o 
   2   2  14       13.47        3.98     17.56 o 
   3   2  14      265.39      289.42     19.68 o 
   4   2  14       25.09       28.76     10.97 o 
   5   2  14      194.66      197.81     72.26 o 
   6   2  14       26.45       35.75     21.97 o 
   7   2  14       19.76       18.46     22.73 o 
  -4   3  14       39.27        9.38     23.56 o 
  -3   3  14        5.31      -14.98     28.66 o 
  -2   3  14        5.23       21.21     17.46 o 
   0   3  14       23.08       19.12     21.37 o 
   1   3  14       50.86       48.24     14.64 o 
   2   3  14      470.12      439.71     23.66 o 
   3   3  14     1400.96     1299.79     52.91 o 
   4   3  14      181.95      193.33     19.45 o 
   5   3  14       35.69       25.91     11.10 o 
   6   3  14      159.82      194.86     33.13 o 
   7   3  14      133.61      110.73     37.94 o 
  -3   4  14       37.16       44.00     22.13 o 
  -2   4  14       73.70       58.15     19.48 o 
  -1   4  14       30.19       13.68     26.61 o 
   0   4  14      265.13      282.20     36.88 o 
   1   4  14       57.30       91.65     29.79 o 
   2   4  14       57.73       62.99     14.81 o 
   3   4  14       88.47       85.12     15.41 o 
   4   4  14      164.72      167.03     28.20 o 
   5   4  14       37.67       41.02     19.45 o 
   6   4  14       34.46       30.15     17.73 o 
   7   4  14      222.72      279.84     33.56 o 
  -2   5  14       39.92       55.66     20.68 o 
  -1   5  14      126.59      131.37     19.12 o 
   0   5  14       31.47       41.81     17.13 o 
   1   5  14       71.12       91.85     32.27 o 
   2   5  14      169.11      137.67     29.95 o 
   3   5  14      957.82      817.66     51.29 o 
   4   5  14      238.93      242.40     21.24 o 
   5   5  14      378.55      293.56     33.13 o 
   6   5  14        8.30        8.58     15.31 o 
   0   6  14      178.51      185.55     21.87 o 
   1   6  14       34.81       20.64     13.75 o 
   2   6  14       10.08       29.62     25.71 o 
   3   6  14       89.53       89.79     25.81 o 
   4   6  14      165.46      199.16     14.31 o 
   5   6  14       23.13       40.85     25.21 o 
   6   6  14       20.14       29.59     21.47 o 
   2   7  14       24.98       24.15     18.49 o 
  -4  -6  15        9.64       20.34     25.51 o 
  -3  -6  15       60.82       33.46     24.88 o 
  -2  -6  15        2.67       11.07     21.77 o 
  -1  -6  15       39.59       56.36     22.56 o 
   0  -6  15      202.06      208.91     25.98 o 
   1  -6  15      113.39      172.39     44.03 o 
  -5  -5  15       70.40       87.31     66.73 o 
  -4  -5  15        1.66       10.67     11.20 o 
  -3  -5  15      399.31      222.82     25.25 o 
  -2  -5  15      252.05      303.07     33.23 o 
  -1  -5  15      376.65      361.39     43.47 o 
   0  -5  15       15.01       38.43     22.37 o 
   1  -5  15       75.14       83.26     23.26 o 
   2  -5  15       44.53       47.22     95.42 o 
   3  -5  15      139.79      121.50     22.03 o 
  -6  -4  15       37.30       59.01     60.93 o 
  -5  -4  15       55.20       86.41     25.61 o 
  -4  -4  15      243.62      259.60     36.05 o 
  -3  -4  15      403.20      465.46     42.51 o 
  -2  -4  15      877.93      899.07     70.64 o 
  -1  -4  15     2062.04     1848.54     73.79 o 
   0  -4  15      233.25      249.76     22.93 o 
   1  -4  15       49.77       56.26     23.03 o 
   2  -4  15       78.44       82.07     16.27 o 
   3  -4  15        3.85       10.11     15.64 o 
   4  -4  15      212.22      207.58     15.77 o 
  -6  -3  15       18.90       -0.33     14.02 o 
  -5  -3  15       19.71        7.55     22.60 o 
  -4  -3  15       12.92       17.99     22.50 o 
  -3  -3  15      122.61      119.11     24.85 o 
  -2  -3  15      121.17      159.64     34.49 o 
  -1  -3  15      187.18      183.39     20.08 o 
   0  -3  15       20.54       18.92     12.39 o 
   1  -3  15      317.77      253.90     28.06 o 
   2  -3  15      255.11      234.15     26.47 o 
   4  -3  15        3.68       13.12     10.27 o 
   5  -3  15        2.28       17.26     14.38 o 
  -6  -2  15       12.27       18.62     18.12 o 
  -5  -2  15       18.58        9.64     16.63 o 
  -4  -2  15      101.80      107.72     23.76 o 
  -3  -2  15        0.89        6.96     15.18 o 
  -2  -2  15      229.99      221.36     22.66 o 
  -1  -2  15      153.71      148.50     28.89 o 
   0  -2  15       29.55       41.55     22.10 o 
   1  -2  15      219.52      166.83     21.60 o 
   2  -2  15        5.67        2.29     12.46 o 
   3  -2  15      189.64      194.06     26.90 o 
   4  -2  15      402.45      370.76     19.58 o 
   5  -2  15      163.04      141.18     22.17 o 
  -5  -1  15      173.45      155.73     29.16 o 
  -4  -1  15       98.18      105.70     27.40 o 
  -3  -1  15       14.67        5.93     23.56 o 
  -2  -1  15      233.33      227.13     30.68 o 
  -1  -1  15      149.82      120.44     23.99 o 
   0  -1  15      617.56      657.13     42.87 o 
   1  -1  15      260.84      268.12     28.20 o 
   2  -1  15      163.84      165.30     21.67 o 
   4  -1  15      142.22      152.65     11.23 o 
   5  -1  15       87.46       84.72     15.44 o 
  -4   0  15        3.21      -10.27     21.87 o 
  -3   0  15      110.62       99.43     25.45 o 
  -2   0  15      560.46      572.15     39.03 o 
  -1   0  15      326.84      353.17     24.29 o 
   0   0  15       37.18       27.37     12.29 o 
   1   0  15      489.89      500.25     24.25 o 
   2   0  15     1740.03     1816.57     39.16 o 
   4   0  15       81.19      106.06     17.06 o 
   5   0  15      417.77      462.31     60.70 o 
   6   0  15       49.11       66.70     43.84 o 
  -5   1  15      122.48      124.32     31.84 o 
  -4   1  15        0.53        1.95     13.05 o 
  -3   1  15      542.18      614.82     32.11 o 
  -2   1  15      124.92      126.20     25.41 o 
   0   1  15      605.23      676.28     46.85 o 
   1   1  15       51.97       54.64      9.97 o 
   2   1  15      601.61      579.54     24.45 o 
   3   1  15      585.23      582.92     20.15 o 
   4   1  15      210.58      225.67     86.91 o 
   5   1  15       66.55      136.87     41.15 o 
   6   1  15      310.50      405.85     40.65 o 
  -4   2  15       21.89       -0.86     26.24 o 
  -3   2  15       28.60       25.25     12.52 o 
  -2   2  15     1590.07     1793.54     94.43 o 
   0   2  15        1.20       -5.17     12.29 o 
   1   2  15      174.09      162.45     28.59 o 
   2   2  15       28.54       33.13     19.75 o 
   3   2  15      107.06      114.64     15.71 o 
   4   2  15       71.15       78.16     13.32 o 
   5   2  15      527.17      630.53     99.27 o 
   6   2  15      110.46      111.79     21.70 o 
   7   2  15       49.16       73.29     23.86 o 
  -4   3  15       78.03       13.25     19.35 o 
  -3   3  15       78.80       37.71     31.41 o 
  -2   3  15      747.66      777.34     42.21 o 
   0   3  15       37.92       34.46     22.20 o 
   1   3  15      197.65      200.82     21.40 o 
   2   3  15      278.91      253.34     19.22 o 
   3   3  15        3.76        7.06     13.68 o 
   4   3  15       98.29      130.28     18.79 o 
   5   3  15      173.39      160.03     18.42 o 
   6   3  15      351.68      383.02     53.51 o 
   7   3  15        8.14       30.71     31.24 o 
  -3   4  15        0.62       -1.13     20.24 o 
  -2   4  15       86.20       97.21     17.33 o 
  -1   4  15      255.95      224.05     30.75 o 
   0   4  15      586.52      511.48     58.55 o 
   1   4  15     2186.23     2408.70     81.71 o 
   2   4  15      169.56      159.44     19.28 o 
   3   4  15      755.78      798.81     46.98 o 
   4   4  15      166.36      185.15     27.73 o 
   5   4  15      848.94      779.26     45.79 o 
   6   4  15      263.82      285.21     20.84 o 
   7   4  15      240.21      315.00     33.07 o 
  -2   5  15      144.94       98.90     22.93 o 
  -1   5  15        6.44       10.11     12.06 o 
   0   5  15        6.14       24.39     14.91 o 
   1   5  15      234.54      238.30     24.39 o 
   2   5  15      217.93      293.99     31.08 o 
   3   5  15     1198.25     1237.53     61.69 o 
   4   5  15      251.78      230.31     12.46 o 
   5   5  15      520.87      519.66     40.06 o 
   6   5  15       69.44       66.40     16.50 o 
   0   6  15       24.51       19.52     14.68 o 
   1   6  15      173.62      119.74     18.65 o 
   2   6  15        3.08        6.99     24.35 o 
   3   6  15       82.15      100.39     16.30 o 
   4   6  15      489.97      505.12     16.57 o 
   5   6  15       53.37       46.29     22.90 o 
   6   6  15       66.60       56.03     21.11 o 
  -4  -6  16      309.30      263.05     43.87 o 
  -3  -6  16       16.81       12.46     22.50 o 
  -2  -6  16       66.21       50.23     24.72 o 
  -1  -6  16      189.78      265.86     71.60 o 
   0  -6  16      201.35      240.05     58.88 o 
  -5  -5  16       70.17       98.41     28.59 o 
  -4  -5  16       94.62       85.58     12.96 o 
  -3  -5  16      100.64       71.24     13.85 o 
  -2  -5  16       11.37        6.79     14.15 o 
  -1  -5  16      391.86      462.57     38.83 o 
   0  -5  16       43.05       50.50     22.96 o 
   1  -5  16      341.22      314.50     31.48 o 
   2  -5  16        0.22        8.58     17.16 o 
  -5  -4  16       58.38      125.11     77.17 o 
  -4  -4  16      326.97      551.87    120.61 o 
  -3  -4  16       25.74       11.86     26.61 o 
  -2  -4  16        0.02        1.13     17.66 o 
  -1  -4  16     1769.83     1807.82     55.63 o 
   0  -4  16      688.95      668.00     32.21 o 
   1  -4  16       35.42       35.32     21.74 o 
   2  -4  16       30.91       31.44     14.71 o 
   3  -4  16       17.43       25.21     16.47 o 
   4  -4  16       26.82       21.07     10.01 o 
  -5  -3  16       30.54       34.96     21.93 o 
  -4  -3  16       13.93       20.48     21.07 o 
  -3  -3  16      755.19      830.32     49.00 o 
  -2  -3  16       85.04      102.78     15.94 o 
  -1  -3  16       26.07       28.86     14.94 o 
   0  -3  16       40.50       31.54     13.49 o 
   1  -3  16      218.41      195.16     25.84 o 
   2  -3  16      119.77      122.16     23.79 o 
   3  -3  16       26.45       27.40     17.63 o 
   4  -3  16      231.69      164.41     15.57 o 
   5  -3  16      104.40       86.84     16.30 o 
  -5  -2  16       10.25        6.23     16.07 o 
  -4  -2  16       27.84       42.68     13.29 o 
  -3  -2  16        6.25       37.71     19.52 o 
  -2  -2  16       34.87       38.07     17.46 o 
  -1  -2  16        6.00       11.43     16.33 o 
   0  -2  16       54.68       35.25     24.75 o 
   1  -2  16      465.59      444.52     32.40 o 
   2  -2  16        1.70        1.46     13.32 o 
   4  -2  16      212.77      192.44     19.02 o 
   5  -2  16      144.33      122.06     21.80 o 
  -5  -1  16      349.76      308.60     33.17 o 
  -4  -1  16      391.86      457.77     35.09 o 
  -3  -1  16      489.17      544.08     42.08 o 
  -2  -1  16      240.08      217.98     31.08 o 
  -1  -1  16      242.37      216.20     28.73 o 
   0  -1  16      227.75      200.52     31.28 o 
   1  -1  16      413.66      407.90     33.73 o 
   2  -1  16     1810.82     1835.09     56.06 o 
   3  -1  16      164.63      170.11     77.00 o 
   4  -1  16     1072.65     1249.69     38.96 o 
   5  -1  16        2.29        3.08     14.02 o 
  -5   0  16       33.47       17.46     22.37 o 
  -4   0  16      276.09      254.36     33.23 o 
  -3   0  16      120.79      140.82     27.00 o 
  -2   0  16       65.52       79.42     21.93 o 
  -1   0  16      304.19      313.77     41.12 o 
   0   0  16      465.50      493.29     28.33 o 
   1   0  16      338.63      349.89     21.70 o 
   2   0  16      836.69      851.26     40.59 o 
   4   0  16      103.25      154.00     91.51 o 
   5   0  16      104.32      192.41     47.22 o 
   6   0  16        2.51      -32.21     37.31 o 
  -5   1  16       10.43       35.22     25.15 o 
  -4   1  16        1.08        1.33     11.96 o 
  -3   1  16       25.45       31.91     15.51 o 
  -2   1  16      413.38      406.81     34.92 o 
  -1   1  16        1.52       14.58     22.76 o 
   0   1  16      231.19      212.98     33.90 o 
   1   1  16       56.27       63.62     11.00 o 
   2   1  16        4.76        4.17      8.68 o 
   3   1  16       91.41       79.42     12.99 o 
   4   1  16      223.75      244.19     97.08 o 
   5   1  16       90.71      126.57     40.75 o 
   6   1  16      116.95      170.04     32.50 o 
  -4   2  16        0.15       16.17     26.41 o 
  -3   2  16       41.86       22.50     16.93 o 
  -2   2  16     1246.60     1487.26     87.94 o 
   0   2  16      219.55      255.79     30.28 o 
   1   2  16       11.60       29.46     22.93 o 
   2   2  16      228.13      237.40     20.71 o 
   3   2  16      252.39      280.90     20.87 o 
   4   2  16        3.57       -3.94     10.87 o 
   5   2  16      100.69      153.61     62.29 o 
   6   2  16      228.59      338.39     34.76 o 
   7   2  16       69.23      109.74     24.72 o 
  -3   3  16      891.87      717.37     57.49 o 
  -2   3  16      364.11      250.49     41.35 o 
   0   3  16      374.38      383.05     49.30 o 
   1   3  16       30.59       28.49     14.94 o 
   2   3  16      120.72      115.40     14.94 o 
   3   3  16       85.93       92.97     17.76 o 
   4   3  16      121.62       99.47     22.96 o 
   5   3  16       15.30        9.34     10.27 o 
   6   3  16      289.95      361.85     51.72 o 
   7   3  16       89.03      115.04     40.22 o 
  -2   4  16      105.65      123.42     17.49 o 
  -1   4  16      968.11     1170.14     76.01 o 
   0   4  16      125.56       86.71     37.34 o 
   1   4  16     1809.68     1919.28     91.61 o 
   2   4  16       73.92       70.21     15.31 o 
   3   4  16     1981.07     1984.79     72.03 o 
   4   4  16       18.43       20.34     21.87 o 
   5   4  16     1175.34     1030.38     49.87 o 
   6   4  16       58.09       62.36     16.33 o 
  -1   5  16        3.37        5.47     10.83 o 
   0   5  16      106.62      113.58     21.77 o 
   1   5  16      480.28      464.03     33.86 o 
   2   5  16       10.74        5.04     25.05 o 
   3   5  16      423.10      422.25     21.60 o 
   4   5  16       24.33       33.10     14.88 o 
   5   5  16      208.94      232.00     25.38 o 
   6   5  16      402.13      336.14     24.49 o 
   0   6  16       48.74       52.88     15.31 o 
   1   6  16      156.10      123.16     17.56 o 
   2   6  16       65.65      137.80     67.63 o 
   3   6  16       52.00       76.21     17.16 o 
   4   6  16       15.63       64.64     80.12 o 
   5   6  16       43.91       73.39     21.77 o 
  -3  -6  17      112.81      109.14     29.95 o 
  -2  -6  17        4.41       17.33     19.12 o 
  -1  -6  17      159.87      231.40     64.44 o 
   0  -6  17       26.22       54.07     43.84 o 
  -4  -5  17      143.53      102.48     18.65 o 
  -3  -5  17      225.31      161.46     22.53 o 
  -2  -5  17       38.82       58.91     18.12 o 
  -1  -5  17      653.51      582.58     47.38 o 
   0  -5  17      426.95      388.89     37.44 o 
   1  -5  17       11.21       28.10     18.09 o 
   2  -5  17       38.31       37.11     18.32 o 
  -4  -4  17       28.05       13.85     11.13 o 
  -3  -4  17      760.02      795.33     51.03 o 
  -2  -4  17       40.92       32.11     13.58 o 
  -1  -4  17      980.49      988.14     43.50 o 
   0  -4  17      147.08      107.52     26.64 o 
   1  -4  17      245.69      225.80     28.63 o 
   2  -4  17       68.54       70.74     15.97 o 
   3  -4  17        9.34        8.52     14.18 o 
  -5  -3  17      284.95      439.41     96.09 o 
  -4  -3  17      255.88      290.88     29.39 o 
  -3  -3  17      188.08      224.88     30.68 o 
  -2  -3  17      427.85      416.42     29.32 o 
  -1  -3  17     3199.67     3316.22     72.20 o 
   0  -3  17      339.11      340.51     24.15 o 
   1  -3  17      330.42      407.84     35.12 o 
   2  -3  17      505.24      468.24     36.25 o 
   3  -3  17      129.40      113.91     30.68 o 
   4  -3  17       70.19       64.15     21.01 o 
  -5  -2  17      484.70      655.15     94.79 o 
  -4  -2  17      156.17      150.19     17.56 o 
  -3  -2  17      228.92      262.95     32.24 o 
  -2  -2  17       43.95       66.40     21.54 o 
  -1  -2  17       69.74       50.53     22.17 o 
   0  -2  17      879.33      757.20     46.78 o 
   1  -2  17       78.25       82.80     21.24 o 
   2  -2  17     2924.92     2879.22     74.15 o 
   4  -2  17     1276.61     1073.49     32.60 o 
   5  -2  17        1.35        4.54     15.57 o 
  -5  -1  17       77.62       36.58     23.26 o 
  -4  -1  17      205.25      176.04     29.69 o 
  -3  -1  17        0.02        8.45     24.75 o 
  -2  -1  17      138.67      122.96     28.79 o 
  -1  -1  17      561.52      554.35     39.63 o 
   0  -1  17      501.86      514.96     41.68 o 
   1  -1  17      101.46       81.28     23.56 o 
   2  -1  17      139.38      147.01     22.27 o 
   3  -1  17      596.25      707.50    109.21 o 
   4  -1  17      727.05      900.53     33.50 o 
   5  -1  17       10.26        4.80     13.22 o 
  -5   0  17        2.15        4.64     19.85 o 
  -4   0  17       12.23        6.03     22.53 o 
  -3   0  17      158.25      125.58     26.64 o 
  -2   0  17     1078.52     1031.01     52.45 o 
  -1   0  17      195.96      234.68     37.81 o 
   0   0  17       14.35       10.27     12.26 o 
   1   0  17      270.53      289.06     20.74 o 
   2   0  17      494.58      537.79     34.76 o 
   3   0  17      178.48      188.73     24.92 o 
   4   0  17       53.20       77.33     87.60 o 
   5   0  17       52.44       34.09     41.12 o 
   6   0  17       33.93       71.17     40.49 o 
  -4   1  17       40.90       41.52     13.98 o 
  -3   1  17       70.60       72.66     12.86 o 
  -2   1  17       16.70       13.55     22.07 o 
  -1   1  17     1036.60     1205.03     82.67 o 
   0   1  17      501.08      535.43     46.19 o 
   1   1  17      217.89      197.11     19.45 o 
   2   1  17        5.82        0.40      8.78 o 
   3   1  17       17.20       23.66     10.27 o 
   4   1  17       44.58       44.27     77.47 o 
   5   1  17        3.38       21.40     16.57 o 
   6   1  17      105.43      148.47     31.48 o 
  -4   2  17      495.24      472.45     46.32 o 
  -3   2  17      118.13      101.65     23.39 o 
  -2   2  17      122.73      132.40     24.62 o 
   0   2  17      652.60      736.79     46.78 o 
   1   2  17      247.16      209.24     32.47 o 
   2   2  17       29.67       33.86     15.84 o 
   3   2  17        1.02       -0.10     13.12 o 
   4   2  17      105.34       95.19     19.78 o 
   5   2  17      164.11      167.12     18.06 o 
   6   2  17      123.89      174.15     28.43 o 
  -3   3  17      676.67      665.15     54.07 o 
  -2   3  17      227.56      189.22     38.14 o 
  -1   3  17      205.53      271.99     41.85 o 
   0   3  17      790.08      848.61     66.20 o 
   1   3  17     3207.35     3360.29     73.19 o 
   2   3  17       74.21       86.61     23.03 o 
   3   3  17      134.54      117.42     24.55 o 
   4   3  17       95.12       85.62     21.93 o 
   5   3  17       24.50       46.42     20.41 o 
   6   3  17      132.44      176.10     44.37 o 
  -2   4  17       27.77       34.62     13.32 o 
  -1   4  17        1.62      -21.67     30.25 o 
   0   4  17      126.96      126.44     38.34 o 
   1   4  17      945.37      881.18     61.93 o 
   2   4  17       10.06        0.50     15.80 o 
   3   4  17       39.86       40.69     18.52 o 
   4   4  17       88.80       78.19     19.45 o 
   5   4  17      133.08      122.23     26.41 o 
   6   4  17       16.38       13.02     14.18 o 
  -1   5  17        0.68        3.45     10.54 o 
   0   5  17      573.40      571.32     35.62 o 
   1   5  17      122.79      131.80     23.66 o 
   2   5  17       97.99      205.26    103.61 o 
   3   5  17       88.77       94.43     14.48 o 
   4   5  17        1.42        0.33     13.29 o 
   5   5  17       61.44       91.28     19.45 o 
   6   5  17      342.28      310.63     21.97 o 
   1   6  17       13.94        0.66     10.93 o 
   2   6  17        5.18       19.28     54.64 o 
   3   6  17       19.26       21.30     14.38 o 
   4   6  17        8.70       79.82     76.60 o 
   5   6  17       34.59      124.91     79.16 o 
  -2  -6  18      147.05      218.35     62.92 o 
  -1  -6  18       15.37       -0.17     47.18 o 
  -4  -5  18       31.76       33.90     13.62 o 
  -3  -5  18       29.70       36.25     14.61 o 
  -2  -5  18      100.45       77.40     19.22 o 
  -1  -5  18      139.77      245.15     87.04 o 
   0  -5  18       14.24       36.35     20.91 o 
   2  -5  18      196.63      208.81     24.98 o 
  -5  -4  18        8.77       32.47     60.44 o 
  -4  -4  18      213.24      360.82     98.11 o 
  -3  -4  18        6.74       17.89     24.39 o 
  -2  -4  18      273.62      303.44     36.28 o 
  -1  -4  18       49.14       24.92     27.27 o 
   0  -4  18      119.67      152.38     26.57 o 
   1  -4  18      915.45      969.02     49.87 o 
   2  -4  18       86.64       99.90     16.10 o 
   3  -4  18       35.61       44.80     15.47 o 
  -5  -3  18       29.55       50.76     66.60 o 
  -4  -3  18      393.19      371.66     36.55 o 
  -3  -3  18       41.13       37.90     15.77 o 
  -2  -3  18     1572.29     1546.37     51.99 o 
  -1  -3  18        4.80        7.49     15.14 o 
   0  -3  18      922.53      933.40     36.28 o 
   1  -3  18     1469.26     1485.63     60.24 o 
   2  -3  18      728.06      650.47     29.65 o 
   3  -3  18        6.11        0.66     25.74 o 
   4  -3  18       10.40       -7.89     19.45 o 
  -5  -2  18      116.47      187.24     61.43 o 
  -4  -2  18      105.54       97.71     15.61 o 
  -3  -2  18       43.36       54.11     15.27 o 
  -2  -2  18      431.16      425.53     37.24 o 
  -1  -2  18      128.69      143.24     25.61 o 
   0  -2  18     1498.63     1435.44     62.52 o 
   1  -2  18        1.73       13.72     16.73 o 
   2  -2  18     1824.70     1813.52     60.50 o 
   3  -2  18       72.52       80.18     20.54 o 
   4  -2  18     2166.52     1831.11     40.46 o 
   5  -2  18       87.88       82.34     17.99 o 
  -5  -1  18       27.74       20.51     20.51 o 
  -4  -1  18      184.44      187.70     30.78 o 
  -3  -1  18      129.03      147.64     21.44 o 
  -2  -1  18       53.77       97.21     28.16 o 
  -1  -1  18      255.76      303.17     39.76 o 
   0  -1  18      103.92      106.95     27.37 o 
   1  -1  18     1090.54     1058.38     50.46 o 
   2  -1  18      392.38      419.73     31.97 o 
   3  -1  18      518.15      648.02    104.50 o 
   4  -1  18     2312.08     1786.88     38.20 o 
   5  -1  18       60.48       45.46     14.15 o 
  -4   0  18      131.13       87.31     26.61 o 
  -3   0  18      259.80      206.95     30.35 o 
  -2   0  18       20.13       38.73     22.23 o 
  -1   0  18      158.97      185.38     35.12 o 
   0   0  18       14.97        9.44     12.72 o 
   1   0  18      183.12      203.01     18.06 o 
   2   0  18       55.90       47.84     20.28 o 
   3   0  18      127.35      133.00     24.72 o 
   4   0  18      124.64      190.95     94.83 o 
   5   0  18      153.91      114.51     44.86 o 
   6   0  18       68.83      110.53     40.26 o 
  -3   1  18       37.32       27.93     12.86 o 
   0   1  18      105.98      106.26     33.73 o 
   1   1  18      152.34      161.59     19.61 o 
   2   1  18      267.94      310.16     20.87 o 
   3   1  18      288.78      280.74     25.65 o 
   4   1  18       92.71       97.71     81.84 o 
   5   1  18      115.09      129.22     18.85 o 
   6   1  18       46.81       55.20     27.17 o 
  -3   2  18      104.41       64.88     18.62 o 
  -2   2  18      264.98      323.38     26.97 o 
  -1   2  18        6.16       14.05     26.01 o 
   0   2  18      262.49      279.18     32.60 o 
   1   2  18      138.38      184.69     32.84 o 
   2   2  18       51.67       64.15     16.93 o 
   3   2  18        7.10       -1.39     16.63 o 
   4   2  18       90.05       89.76     20.77 o 
   5   2  18       53.92       51.52     11.46 o 
   6   2  18       65.63       83.03     24.12 o 
  -3   3  18       17.22       35.25     27.20 o 
  -2   3  18      675.18      509.99     52.12 o 
  -1   3  18      771.91      708.72     57.25 o 
   0   3  18      904.76      933.80     68.88 o 
   1   3  18        5.07       10.57     14.15 o 
   2   3  18      501.07      500.28     40.09 o 
   3   3  18      785.54      801.60     45.49 o 
   5   3  18      505.71      509.59     30.75 o 
   6   3  18       24.28       84.66     39.63 o 
  -2   4  18      214.08      223.42     19.02 o 
  -1   4  18      252.36      311.29     46.59 o 
   0   4  18       85.40       88.37     20.77 o 
   1   4  18       57.56       64.84     29.79 o 
   2   4  18       32.68       39.99     19.91 o 
   3   4  18       24.49       36.35     18.95 o 
   4   4  18      311.84      273.05     30.85 o 
   5   4  18       60.42       67.36     22.93 o 
   6   4  18       72.78       87.11     46.06 o 
   0   5  18       15.34       19.48     13.68 o 
   1   5  18       55.76       29.65     16.00 o 
   2   5  18      175.84      214.44     29.95 o 
   3   5  18      230.26      235.78     15.34 o 
   4   5  18       85.74       91.95     15.11 o 
   5   5  18       74.42       97.58     18.39 o 
   2   6  18      132.95      266.39     73.19 o 
   3   6  18      115.80      149.73     13.42 o 
   4   6  18      286.80      227.13     29.49 o 
  -3  -5  19       40.08       38.34     14.05 o 
  -2  -5  19       14.71       16.40     13.12 o 
  -1  -5  19       56.56      146.68     75.54 o 
  -4  -4  19       95.08      141.48     81.54 o 
  -3  -4  19       14.20       20.58     10.83 o 
  -2  -4  19       64.17      102.18     28.63 o 
  -1  -4  19      167.78      190.72     31.24 o 
   0  -4  19      336.23      306.09     35.29 o 
   1  -4  19        1.49       11.33     19.58 o 
   2  -4  19      123.97      151.49     22.66 o 
   3  -4  19        0.68        1.56     12.96 o 
  -4  -3  19      342.74      511.38    101.82 o 
  -3  -3  19      172.23      218.61     27.04 o 
  -2  -3  19      663.17      679.07     35.68 o 
  -1  -3  19      935.93      920.84     31.11 o 
   0  -3  19      772.81      816.34     48.97 o 
   1  -3  19      232.32      258.04     32.40 o 
   2  -3  19      392.90      370.40     25.18 o 
   3  -3  19       91.09      131.08     23.36 o 
   4  -3  19      186.55      145.99     21.04 o 
  -5  -2  19       87.26      119.21     47.84 o 
  -4  -2  19      146.17      114.61     16.83 o 
  -3  -2  19      644.90      558.46     30.91 o 
  -2  -2  19       39.69       36.81     22.33 o 
  -1  -2  19       98.71      111.20     26.21 o 
   0  -2  19      223.34      210.43     33.86 o 
   1  -2  19      244.12      284.52     30.02 o 
   2  -2  19      378.56      410.42     32.64 o 
   3  -2  19       41.97       38.96     27.04 o 
   4  -2  19       19.60       17.46     13.68 o 
  -4  -1  19       81.14       86.91     16.73 o 
  -3  -1  19       95.98       92.91     18.29 o 
  -2  -1  19        3.37        6.03     15.84 o 
  -1  -1  19       96.94      134.36     32.17 o 
   0  -1  19      183.86      163.65     30.18 o 
   1  -1  19      904.25      899.70     48.71 o 
   2  -1  19       14.42       24.78     18.55 o 
   3  -1  19       28.49       34.92     63.75 o 
   4  -1  19        0.52        9.31     10.87 o 
   5  -1  19       48.12       31.64     14.94 o 
  -4   0  19        0.79      -16.27     16.27 o 
  -3   0  19      180.26      144.69     28.06 o 
  -2   0  19      504.01      533.55     40.26 o 
  -1   0  19       98.46       97.41     29.69 o 
   0   0  19       60.37       53.68     15.41 o 
   1   0  19      164.22      178.46     27.47 o 
   2   0  19     1055.76     1042.91     48.41 o 
   3   0  19      106.17      109.31     24.42 o 
   4   0  19        3.45        2.12     21.27 o 
   5   0  19      268.84      362.28     53.54 o 
   6   0  19       42.42       68.29     36.74 o 
  -4   1  19        5.60        0.17     15.21 o 
  -3   1  19       62.23       57.85     13.95 o 
  -2   1  19      182.08      232.20     38.67 o 
  -1   1  19      238.28      287.17     46.62 o 
   0   1  19      213.35      256.25     41.71 o 
   1   1  19      501.88      483.78     27.67 o 
   2   1  19       41.02       61.40     21.37 o 
   3   1  19        0.01       -4.51     13.22 o 
   4   1  19      359.44      333.95     30.55 o 
   5   1  19      175.42      186.87     19.81 o 
   6   1  19       85.81      129.32     35.09 o 
  -3   2  19        6.81        2.42     12.92 o 
  -2   2  19      246.73      154.63     27.10 o 
  -1   2  19       70.49       64.15     12.66 o 
   0   2  19      219.24      219.77     38.14 o 
   1   2  19      103.81      110.40     29.99 o 
   2   2  19      367.26      376.33     36.02 o 
   3   2  19      228.87      243.93     27.37 o 
   4   2  19       32.73       27.07     19.25 o 
   5   2  19       19.80       26.57     10.50 o 
   6   2  19       20.81       23.23     20.58 o 
  -2   3  19      192.26      218.88     38.40 o 
  -1   3  19       12.00       20.34     25.84 o 
   0   3  19      155.94      180.48     26.34 o 
   1   3  19      994.53     1015.40     28.16 o 
   2   3  19     1448.87     1479.64     64.28 o 
   3   3  19      183.23      169.94     26.27 o 
   4   3  19       12.17       16.60     23.03 o 
   5   3  19       18.56       33.07     19.12 o 
   6   3  19        4.84        0.17     35.55 o 
  -1   4  19      679.05      607.43     35.59 o 
   0   4  19       21.84       36.05     16.83 o 
   1   4  19      191.55      188.43     37.51 o 
   2   4  19        9.64        7.89     16.43 o 
   3   4  19      603.40      543.02     17.76 o 
   4   4  19       34.63       44.23     22.30 o 
   5   4  19       50.02       60.67     22.50 o 
   0   5  19        4.74        2.25     11.70 o 
   1   5  19        6.50      -11.40     17.93 o 
   2   5  19       36.28        8.02     80.85 o 
   3   5  19       28.44       23.36     13.72 o 
   4   5  19      145.87      226.67     25.65 o 
   5   5  19       69.43       84.66     17.23 o 
   3   6  19       26.65      100.49     60.40 o 
  -3  -5  20        5.80       33.70     18.62 o 
  -2  -5  20       78.95      176.87     79.32 o 
  -1  -5  20       24.63       85.29     66.40 o 
   1  -5  20       23.83       21.27     57.75 o 
  -4  -4  20        0.89       16.96     66.37 o 
  -3  -4  20        7.89       10.34     17.69 o 
  -2  -4  20       93.90       93.73     28.43 o 
  -1  -4  20       17.04       20.15     25.78 o 
   0  -4  20      171.72      224.25     27.80 o 
   1  -4  20      249.87      313.97     27.57 o 
   2  -4  20       31.67       29.62     18.39 o 
  -4  -3  20        2.38        9.18     17.03 o 
  -3  -3  20      424.34      452.57     38.83 o 
  -2  -3  20       10.87       24.12     18.39 o 
  -1  -3  20      764.28      724.69     28.00 o 
   0  -3  20      182.96      223.85     27.43 o 
   1  -3  20      714.06      792.62     46.09 o 
   2  -3  20      234.71      278.25     21.47 o 
   3  -3  20      898.21      899.74     44.93 o 
  -4  -2  20      132.30      100.76     22.86 o 
  -3  -2  20       94.77       80.98     16.93 o 
  -2  -2  20      184.87      197.94     30.02 o 
  -1  -2  20      377.45      335.64     34.26 o 
   0  -2  20      421.21      427.35     42.74 o 
   1  -2  20        0.01        4.64     16.07 o 
   2  -2  20      207.18      242.04     20.68 o 
   3  -2  20      131.07       94.00     27.93 o 
   4  -2  20        0.17       14.28     12.86 o 
  -3  -1  20       60.19       62.95     16.27 o 
  -2  -1  20       49.80       53.94     13.92 o 
  -1  -1  20      424.70      454.42     47.94 o 
   0  -1  20      436.57      420.86     40.59 o 
   1  -1  20      208.30      212.02     30.38 o 
   2  -1  20       66.60       58.22     20.05 o 
   3  -1  20       63.88       59.77     14.91 o 
   4  -1  20        1.22       -6.49     10.60 o 
   5  -1  20      116.29      102.02     17.59 o 
  -4   0  20       66.36       11.93     18.82 o 
  -3   0  20      108.04       88.13     25.28 o 
  -2   0  20       10.32       19.05     25.15 o 
  -1   0  20        2.85       14.21     23.69 o 
   0   0  20      272.16      315.30     25.98 o 
   1   0  20      106.53      109.84     24.78 o 
   2   0  20       20.93       34.76     20.54 o 
   4   0  20      324.56      235.51     20.21 o 
   5   0  20      120.27      133.16     41.28 o 
  -3   1  20       18.22       27.77     14.41 o 
  -2   1  20       20.22        0.73     17.43 o 
  -1   1  20      133.42       71.97     20.71 o 
   0   1  20      435.45      462.64     48.97 o 
   1   1  20      791.10      802.22     50.56 o 
   2   1  20       16.56       44.90     19.45 o 
   3   1  20      163.02      174.35     21.40 o 
   4   1  20      241.21      231.40     20.08 o 
   5   1  20      355.28      254.40     26.44 o 
   6   1  20      100.44      124.25     34.13 o 
  -3   2  20        5.55       -1.29     11.50 o 
  -2   2  20       50.58       49.80     19.18 o 
  -1   2  20       30.03       28.46     11.03 o 
   0   2  20     1583.66     1708.55     52.28 o 
   1   2  20      378.70      397.53     42.11 o 
   2   2  20       44.14       59.08     22.86 o 
   3   2  20       42.14       29.89     17.93 o 
   4   2  20      170.92      148.40     21.74 o 
   5   2  20        9.09       11.80     12.96 o 
   6   2  20       14.42       30.68     19.85 o 
  -2   3  20       31.97       24.68     25.35 o 
  -1   3  20      103.13      107.68     32.11 o 
   0   3  20       91.43       73.09     29.72 o 
   1   3  20      777.85      723.30     23.76 o 
   2   3  20      708.39      715.71     46.39 o 
   3   3  20       48.20       68.32     16.40 o 
   4   3  20      300.77      213.31     30.78 o 
   5   3  20       29.63       35.02     18.26 o 
   6   3  20       17.85       43.24     35.52 o 
  -1   4  20       35.88       62.19     16.50 o 
   0   4  20        0.03        2.05     13.22 o 
   1   4  20       15.12        4.64     30.62 o 
   2   4  20        1.00        4.61     16.00 o 
   3   4  20        7.92       32.84     17.13 o 
   4   4  20      161.01      137.90     20.21 o 
   5   4  20        6.49        9.67     18.52 o 
   1   5  20       14.05       11.70     20.11 o 
   2   5  20       81.59      108.91     16.20 o 
   3   5  20       36.98       52.35     10.90 o 
   4   5  20       29.52       19.25     18.32 o 
  -2  -5  21       40.61       90.69     67.03 o 
  -1  -5  21       12.05       17.63     58.55 o 
  -3  -4  21        1.37        2.35     15.94 o 
  -2  -4  21       14.86       37.21     22.56 o 
  -1  -4  21        0.76        9.05     62.06 o 
   0  -4  21       39.73       56.79     52.32 o 
   2  -4  21      236.92      223.05     25.98 o 
  -4  -3  21       13.88       12.03     15.54 o 
  -3  -3  21       89.87       74.72     23.33 o 
  -2  -3  21      287.48      345.25     33.60 o 
  -1  -3  21       35.57       41.38     14.61 o 
   0  -3  21      103.29      135.48     25.55 o 
   1  -3  21       10.35       17.73     19.38 o 
   2  -3  21      747.62      784.30     31.68 o 
   3  -3  21      685.37      611.58     36.98 o 
  -4  -2  21      188.47      105.20     21.11 o 
  -3  -2  21      127.57      112.36     17.83 o 
  -2  -2  21      690.04      707.93     45.29 o 
  -1  -2  21      496.39      631.62    111.03 o 
   0  -2  21     1242.78     1216.19     57.88 o 
   1  -2  21       84.36      129.35     70.91 o 
   2  -2  21      688.44     1131.74    167.46 o 
   3  -2  21        3.42       10.17     13.02 o 
   4  -2  21      491.76      451.74     20.87 o 
  -4  -1  21       46.97        4.54     15.84 o 
  -3  -1  21        0.96       10.57     11.89 o 
  -2  -1  21      176.15      160.27     21.14 o 
  -1  -1  21       23.12       42.41     25.28 o 
   0  -1  21      131.34      131.47     29.19 o 
   1  -1  21      113.46      126.11     26.97 o 
   2  -1  21      160.60      161.89     19.22 o 
   3  -1  21       35.56       27.96     14.18 o 
   4  -1  21       44.35       40.56     11.33 o 
   5  -1  21       10.37        6.89     12.92 o 
  -3   0  21       65.20       36.74     15.24 o 
  -2   0  21      472.24      402.93     44.07 o 
  -1   0  21       23.99       36.08     12.46 o 
   0   0  21        1.60        7.52     15.31 o 
   1   0  21        3.34        4.70     20.54 o 
   2   0  21      524.36      598.59     39.69 o 
   3   0  21      251.00      220.87     20.74 o 
   4   0  21       12.39       14.28     14.31 o 
   5   0  21       28.80       48.84     38.14 o 
  -3   1  21        5.36        6.46     12.66 o 
  -2   1  21       17.56       19.88     17.40 o 
  -1   1  21       70.08       68.29     19.98 o 
   0   1  21      138.09      121.47     19.65 o 
   1   1  21       32.29       32.34     21.67 o 
   2   1  21      159.80      164.57     15.31 o 
   3   1  21      143.66       99.47     32.50 o 
   4   1  21      157.72      184.59     19.88 o 
   5   1  21       82.26      101.79     17.40 o 
  -2   2  21        0.68        2.49     13.95 o 
  -1   2  21      266.73      277.46     19.02 o 
   0   2  21      633.89      991.08    141.74 o 
   1   2  21      477.47      464.86     25.71 o 
   2   2  21      159.73      170.60     18.19 o 
   3   2  21      612.68      476.56     26.14 o 
   4   2  21      113.89      102.18     19.78 o 
   5   2  21      505.25      408.57     23.66 o 
  -2   3  21       42.67       27.53     20.97 o 
  -1   3  21       60.45       51.79     26.21 o 
   0   3  21      208.18      164.31     20.48 o 
   1   3  21       33.86       36.84     12.69 o 
   2   3  21       12.59       10.70     19.22 o 
   3   3  21      197.66      195.92     18.32 o 
   4   3  21      381.77      395.84     31.31 o 
   5   3  21      253.90      265.76     22.99 o 
   0   4  21      103.34      160.63     22.07 o 
   2   4  21       98.63      137.14     21.80 o 
   3   4  21       13.72        7.29     14.41 o 
   5   4  21       10.24       17.53     16.10 o 
   2   5  21       43.69       61.40     13.85 o 
   3   5  21       38.09       83.83     67.59 o 
  -2  -4  22        0.69       -6.20     16.53 o 
  -1  -4  22      201.59      301.38     70.97 o 
   0  -4  22      180.75      296.05     59.54 o 
  -3  -3  22       75.51       59.57     23.36 o 
  -2  -3  22      367.30      395.41     41.18 o 
  -1  -3  22       14.51       21.07     19.68 o 
   0  -3  22      237.72      263.28     28.16 o 
   1  -3  22       89.17      117.99     21.17 o 
   2  -3  22      191.06      198.73     28.59 o 
   3  -3  22       17.10       18.85     17.49 o 
  -3  -2  22      563.77      383.95     37.44 o 
  -2  -2  22      175.09      199.60     30.12 o 
  -1  -2  22      124.76      252.28     91.85 o 
   0  -2  22      613.54      959.11    113.48 o 
   1  -2  22       52.42       80.48     64.88 o 
   2  -2  22        3.94        3.88     10.54 o 
   3  -2  22      112.49      108.18     20.74 o 
  -3  -1  22       28.16       53.08     23.13 o 
  -2  -1  22      192.27       92.31     27.40 o 
  -1  -1  22      402.76      441.07     24.72 o 
   0  -1  22       95.94      113.32     26.80 o 
   1  -1  22       77.38       79.85     22.03 o 
   2  -1  22       17.20       20.54     15.08 o 
   3  -1  22       55.58       63.38     20.38 o 
   4  -1  22       17.18       23.23     10.77 o 
  -3   0  22       57.18       31.34     12.76 o 
  -2   0  22        2.69       -6.86     20.58 o 
  -1   0  22       61.35       46.29     13.25 o 
   0   0  22       44.86       36.88     10.57 o 
   1   0  22       21.02       13.29     18.59 o 
   2   0  22        9.24        4.90     16.27 o 
   3   0  22      202.69      219.81     27.57 o 
   4   0  22      112.12      129.09     16.27 o 
   5   0  22       35.94       29.22     13.58 o 
  -3   1  22       18.64       15.37     12.06 o 
  -2   1  22       83.81       75.15     18.92 o 
  -1   1  22      191.74      190.15     21.77 o 
   0   1  22      103.47      114.87     17.96 o 
   1   1  22      314.66      359.89     26.14 o 
   2   1  22       42.36       10.21     40.72 o 
   3   1  22      151.91      114.67     31.64 o 
   4   1  22      166.96      180.91     18.55 o 
   5   1  22       32.10       35.55     14.28 o 
  -2   2  22        0.16        1.79     10.21 o 
  -1   2  22        0.88       -0.36      7.65 o 
   0   2  22       92.36       90.62     27.50 o 
   1   2  22      137.57      127.17     18.06 o 
   2   2  22      698.07      669.09     25.84 o 
   3   2  22      101.39       78.86     15.67 o 
   4   2  22      166.53      159.47     20.84 o 
   5   2  22      107.18      136.18     13.55 o 
  -1   3  22       45.86       35.72     14.51 o 
   0   3  22      110.28       85.58     15.51 o 
   1   3  22       14.68       16.90     10.90 o 
   2   3  22      325.12      312.68     32.37 o 
   3   3  22      411.73      356.95     24.12 o 
   4   3  22      335.57      355.69     28.36 o 
   5   3  22       34.60       30.18     15.41 o 
   0   4  22       59.79      130.28     73.29 o 
   1   4  22      203.95      325.24     93.04 o 
   2   4  22       14.10       -3.78     16.00 o 
  -1  -4  23       60.04       99.70     56.03 o 
   0  -4  23       65.63      119.64     44.96 o 
  -2  -3  23        2.79       44.17     20.05 o 
  -1  -3  23       16.42       23.29     45.13 o 
   0  -3  23      127.73      249.79     60.24 o 
   1  -3  23       60.08      113.58     44.20 o 
   2  -3  23       32.77       35.62     18.36 o 
  -3  -2  23      258.28      242.30     30.45 o 
  -2  -2  23        2.17       11.83     16.14 o 
  -1  -2  23       85.88      110.53     76.11 o 
   0  -2  23      142.02      215.80     77.13 o 
   1  -2  23      533.31      777.31     87.87 o 
   2  -2  23        1.84        3.74     13.45 o 
   3  -2  23       32.77       50.93     20.77 o 
  -3  -1  23      212.75      233.33     36.41 o 
  -2  -1  23        1.69       12.56     17.76 o 
  -1  -1  23       37.00       76.07     18.85 o 
   0  -1  23       51.58       82.34     25.21 o 
   1  -1  23      184.58      242.07     26.54 o 
   2  -1  23       19.82       27.83     15.11 o 
   3  -1  23       18.52       19.95     17.10 o 
   4  -1  23        5.10        5.50      9.11 o 
  -3   0  23      209.69      138.33     31.08 o 
  -2   0  23        8.06        9.24     19.81 o 
  -1   0  23      155.62      172.16     15.04 o 
   0   0  23        0.00       13.95     10.50 o 
   1   0  23       71.09       77.23     21.11 o 
   2   0  23      507.24      499.05     28.53 o 
   3   0  23      123.61      149.03     25.25 o 
   4   0  23       42.11       44.56     13.72 o 
  -2   1  23       71.69       78.00     17.86 o 
  -1   1  23       75.50      103.94     31.48 o 
   0   1  23       51.70       47.51     15.61 o 
   1   1  23      352.45      307.81     27.20 o 
   2   1  23      159.81      155.00     41.42 o 
   3   1  23        0.93       30.88     26.51 o 
   4   1  23      248.67      268.48     25.18 o 
  -1   2  23       12.98       29.36     14.74 o 
   1   2  23      100.24       84.59     28.96 o 
   2   2  23      184.00      161.56     16.27 o 
   3   2  23      131.30       84.85     15.08 o 
   4   2  23      116.36      147.15     19.15 o 
   5   2  23       78.44       66.70     50.03 o 
   0   3  23      186.19      278.88     38.80 o 
   3   3  23       81.41      105.70     23.09 o 
   4   3  23        7.88       11.40     16.33 o 
   1   4  23       60.01       54.84     73.66 o 
   2   4  23        3.95       -0.07     13.29 o 
   3   4  23       13.70       25.31     24.72 o 
  -2  -3  24        0.04        1.99     15.54 o 
  -1  -3  24       47.85       63.48     43.57 o 
   0  -3  24      167.68      313.38     59.21 o 
  -2  -2  24       16.99        7.46     18.46 o 
  -1  -2  24       69.82       40.22     64.18 o 
   0  -2  24       89.40       87.24     63.19 o 
   1  -2  24        1.44        2.72     34.92 o 
   2  -2  24       34.91       27.67     14.98 o 
   3  -2  24        1.38       -2.39      9.77 o 
  -2  -1  24       22.19       24.82     18.69 o 
  -1  -1  24      173.29      173.59     18.29 o 
   0  -1  24       71.49       94.40     58.68 o 
   1  -1  24      155.47      185.88     24.75 o 
   2  -1  24       80.89       87.41     23.43 o 
   3  -1  24        4.83       11.00     14.51 o 
  -2   0  24       86.83       87.57     23.79 o 
  -1   0  24       72.16       85.35     12.26 o 
   0   0  24      480.06      563.90     22.70 o 
   1   0  24      144.64      179.48     14.81 o 
   2   0  24        2.60        7.32     10.44 o 
   3   0  24      128.45      131.44     22.70 o 
   4   0  24       58.11       69.08     12.09 o 
  -1   1  24        7.54       27.00     69.31 o 
   0   1  24       75.00       80.22     17.00 o 
   1   1  24       35.02       32.37     18.36 o 
   2   1  24      435.23      394.68     43.77 o 
   3   1  24       83.33       89.76     25.31 o 
   4   1  24       39.95       44.43     19.22 o 
  -1   2  24        8.67       -0.56     11.10 o 
   0   2  24       21.50        3.74     22.66 o 
   3   2  24      576.65      498.29     36.94 o 
   4   2  24      195.62      219.28     19.81 o 
   2   3  24       54.61       62.66     10.64 o 
   3   3  24       86.09      108.68     20.31 o 
   4   3  24       61.84       83.53     61.53 o 
  -1  -2  25       33.73       47.12     13.45 o 
   0  -2  25      159.31      338.39     67.86 o 
   2  -2  25       59.68       45.89     15.90 o 
  -1  -1  25      117.34      144.40     16.14 o 
   0  -1  25       68.89       87.47     15.51 o 
   1  -1  25        6.45       15.01     38.24 o 
   2  -1  25       76.54       69.85     20.28 o 
   3  -1  25       21.32       17.49     14.02 o 
  -1   0  25       32.81       40.99      9.84 o 
   0   0  25        0.27        1.03      9.61 o 
   1   0  25       78.80       98.17     14.38 o 
   2   0  25        9.18        5.67     11.17 o 
   3   0  25      245.45      269.31     25.21 o 
  -1   1  25      139.96       85.88     26.64 o 
   0   1  25       80.87       65.77     16.67 o 
   1   1  25      157.30      155.73     20.18 o 
   2   1  25       37.94       46.29     28.26 o 
   3   1  25      441.19      400.88     33.43 o 
   0   2  25      131.38      220.80     40.52 o 
   3   2  25      250.36      278.75     27.60 o 
   0  -1  26       22.91       33.23     12.13 o 
   1  -1  26      123.74      169.05     17.26 o 
   0   0  26       64.85       76.24     10.60 o 
   1   0  26       30.65       43.47     12.79 o 
   2   0  26       92.68       98.97     12.16 o 
   1   1  26      125.14      117.72     18.29 o 
   2   1  26        7.60        5.57      7.02 o 
                                                 
